# Supplementary material for: Analyses of Skin Secretions of Vipera ammodytes (Linnaeus, 1758) (Reptilia: Serpentes), with Focus on the Complex Compounds and Their Possible Role in the Chemical Communication
Source: Molecules. 2020 Aug 9;25(16):3622. doi: 10.3390/molecules25163622 (PMC7465031; doi:10.3390/molecules25163622)
Supplement: Supplementary file 1 [file molecules-25-03622-s001.zip]

Archive with 5 entries (4 files):
- molecules-871751-Supplementary Materials/
- molecules-871751-Supplementary Materials/Supplementary Material_1.docx
- molecules-871751-Supplementary Materials/Supplementary Material_2.xlsx
- molecules-871751-Supplementary Materials/Supplementary Material_3.xlsx
- molecules-871751-Supplementary Materials/Supplementary Material_4.xlsx
