# Supplementary material for: Analyses of Skin Secretions of Vipera ammodytes (Linnaeus, 1758) (Reptilia: Serpentes), with Focus on the Complex Compounds and Their Possible Role in the Chemical Communication
Source: Molecules. 2020 Aug 9;25(16):3622. doi: 10.3390/molecules25163622 (PMC7465031; doi:10.3390/molecules25163622)
Supplement: Supplementary file 1 [file molecules-25-03622-s001.zip › molecules-871751-Supplementary Materials/Supplementary Material_2.xlsx]

## Sheet: Sheet1
Date	Location	Species	Alive or shed skins	Duration of soaking	Sex	ID	n-Decane	n-Dodecane	n-Tridecane	Decanal	n-Tetradecane	n-Pentadecane	Tridecanal	Cyclododecane	n-Hexadecane	5,9-Undecadien-2-one, 6,10-dimethyl-	2-Nonen-1-ol	n-Heptadecane	Phenol, ditert-butyl-	Tetradecanol	n-Octadecane	n-Nonadecane	Pentadecanol	2-Pentadecanone, 6,10, 14-trimethyl- (Hexahydrofarnesyl acetone; Phytone)	Docosane	Methyl palmitate (Hexadecanoic acid, methyl ester-)	Benzoic acid, butyl ester-	n-Heneicosane	Hexadecanoic acid (Palmitic acid)	Docosane	Octadecanal (Stearaldehyde)	Tricosane	Octadecanoic acid (Stearic acid)	9-Octadecenoic acid	9,12-Ocatdecadienoic acid	Tetracosane	Docosacanal	Pentacosane	4,8,12-Trimethyltridecan-4-olide	Hexacosane	Heptacosane	Octacosane	2-Pentacosanone (C25)	Nonacosane	Triacontane	Squalene	2-Heptacosanone(C27)	Hentriacontane	Cholesterol, myristate (Tetradecanoic acid, cholesteryl ester)
2019-03-17	Karlukovo	Vipera ammodytes montandoni	alive	1 min	m	VA56	0	6.67	0	0	10.62	0.26	0	0	15.77	0	0	0.33	0	0	12.23	0.28	0	0	10.39	0	0	0.19	0	2.83	0	0.2	0	0	0	0.91	0	0	0	0.45	0	0.46	0	0	0	0	0	0	0
2019-03-18	Karlukovo	Vipera ammodytes montandoni	alive	1 min	m	VA51	0	13.78	0.38	0	19.39	0.36	0	0.17	18.74	0	0	0.35	0	0	12.71	0.42	0	0	7.6	0	0	0.23	0	3.02	0	0.45	0	0	0	1.83	0	1.38	0	2.12	1.75	0.89	0	0.56	0.18	0	0	0.15	0
2019-03-23	Balsha	Vipera ammodytes ammodytes	alive	1 min	m	VA46	0	2.3	0	0	3.74	0.11	0	0	5.8	0	0	0.55	0.06	0	4.86	4.65	0	0	4.68	0	0	2.07	0	2.82	0	3.52	0	0	0	7.75	0	8.64	0	9.92	8.99	6.74	0	4.11	1.77	0.33	0	0.94	0
2019-03-25	Balsha	Vipera ammodytes ammodytes	alive	1 min	f	VA50	0	13.69	0.28	0.12	16.93	0.38	0.09	0.19	16.29	0.11	0.11	0.47	0.04	0	12.58	0.31	0	0.16	9.04	0	0	0.18	0	3.44	0	0.08	0	0	0	0.97	0	0	0	0.2	0	0.2	0	0	0	0.31	0	0	0
2019-03-30	Kresna	Vipera ammodytes montandoni	alive	1 min	m	VA48	0	3.54	0	0	2.42	0	0	0	0.84	0	0	0.65	0	0	0.7	0.89	0	0	1.3	0	0	1.06	1.23	1.18	0.45	4.42	0	0	0	3.85	0.53	6.22	0	6.62	7.45	5.57	1.35	6.8	2.34	3.24	0	3.76	0.94
2019-03-31	Rupite	Vipera ammodytes montandoni	alive	1 min	m	VA64	0	5.39	0	0	1.54	0	0	0	0.35	0	0	0.22	0	0	0.15	0.18	0	0	0.33	0	0	0.77	0.18	1.89	0	5.14	0	0	0	8.94	0	12.94	0	14.3	13.61	10.43	0.22	7.43	3.83	0.9	0	1.95	0
2019-03-31	Rupite	Vipera ammodytes montandoni	alive	1 min	m	VA47	0	12.06	0.55	0	16.76	0.4	0	0	16.59	0	0	0	0	0	10.68	0.35	0	0	5.23	0	0	0.66	0	3.27	0	3.7	0	0	0	5.91	0	6.45	0.23	5.38	3.44	1.07	0	0.04	0.32	0	0	0	0
2019-04-21	Karlukovo	Vipera ammodytes montandoni	alive	1 min	f	VA67	0	1.21	0	0	0.49	0	0	0	0.14	0	0	0	0	0	0	0.61	0	0	0.17	0	0	0.93	0	1.67	0	4.75	0	0	0	8.79	0	13.57	0	16.17	16.17	12.76	0	8.79	4.5	3.95	0	2.31	0
2019-04-21	Karlukovo	Vipera ammodytes montandoni	alive	1 min	m	VA58	0	2.18	0	0	1.22	0	0	0	0.35	0	0	0.16	0	0	0.17	0.17	0.22	0	0.22	0	0	0.63	0.22	1.81	0	5.07	0	0	0	8.83	0	12.65	0	13.88	13.79	10.09	0.17	7.51	3.27	1.78	0	2.43	0.15
2019-04-22	Karlukovo	Vipera ammodytes montandoni	alive	1 min	f	VA52	0	4.96	0	0	2.62	0	0	0	0.63	0	0	0	0	0	0	0	0	0	0	0	0	0.56	0	1.78	0	6.14	0	0	0	12.37	0	17.42	0	17.3	15.04	7.75	0	3.16	0.87	0	0	0	0
2019-04-22	Karlukovo	Vipera ammodytes montandoni	alive	1 min	f	VA53	0	8.67	0	0	3.87	0	0	0	1.32	0	0	0.73	0	0	0.93	2.29	0	0	1.09	0	0	1.73	0	0	0	5.19	0	0	0	5.56	0	9.11	0	10.05	10.33	6.89	0	9.92	2.21	2.86	0	1.79	0
2019-04-22	Karlukovo	Vipera ammodytes montandoni	alive	1 min	m	VA54	0	0.35	0	0	0.18	0	0	0	0	0	0	0.02	0	0	0.04	0	0.06	0	0.12	0.14	0	0.55	0	2	0	5.45	0	0	0	9.78	0	13.85	0.09	15.19	14.61	10.94	0.12	8.07	0	0.31	0.26	2.53	0
2019-04-24	Rupite	Vipera ammodytes montandoni	skin	24 h	m	VA16	0	0	0	0	0	0	0	0	0	0	0	0	0	0	0	0	0.03	0	0	0	0	0.05	0.04	0	0	0	0.43	0.22	0.04	0	0	0	0	0	0.05	0	0	0.1	0	0.26	0	0.23	0.08
2019-05-03	Rupite	Vipera ammodytes montandoni	skin	24 h	m	VA17	0	0	0	0	0	0	0	0	0	0	0	0.02	0	0.03	0	0	0.02	0	0.04	0	0	0	0.3	0.03	0.05	0.06	0	1.87	2.4	0.07	0.06	0.15	0	0.1	0.27	0.08	0.75	0.25	0.04	0.14	0	0.11	0
2019-05-11	Karlukovo	Vipera ammodytes montandoni	alive	1 min	f	VA9	0	1.74	0	0	1.74	0.67	0	0	0.45	0	0	2.53	0	0	0.31	24.45	0	0	1.22	0	0	11.52	0	1.13	0	5.07	0	0	0	5.12	0	7.41	0	6.65	8.01	3.07	0	1.99	1.08	1.38	0	0.08	0.41
2019-05-11	Karlukovo	Vipera ammodytes montandoni	skin	24 h	f	VA62	0	0	0	0	0	0	0	0.06	0	0	0.16	0.02	0	0	0.03	0.05	0	0	0.09	0	0	0	0	0	0	0	0	0	0	0	0	0	0	0.04	0.06	0.31	0	0.04	0	0.11	0	0	0
2019-05-11	Karlukovo	Vipera ammodytes montandoni	alive	1 min	m	VA12	0	0.4	0	0	0	0.18	0	0	5.63	0	0	0.12	0	0.25	3.3	0	0.12	0	1.51	0	0	0.46	0	2.53	0	4.97	0	0	0	8.9	0	12.09	0	13.36	13.55	8.38	0	6.24	1.69	0.28	0	1.52	0
2019-05-11	Karlukovo	Vipera ammodytes montandoni	skin	24 h	m	VA57	0	0.81	0	0	1.38	0.03	0	0	1.33	0	0	0.02	0	0	0.99	0.03	0.02	0	0.58	0	0	0.02	1.05	0.4	0	0.22	0	8.98	0	0.61	0	0.48	0	0	0	0	0	0	0	0	0	0	0
2019-05-18	Kresna	Vipera ammodytes montandoni	alive	1 min	f	VA34	0	5.62	0	0.66	3.9	0.34	0	0	1.49	0	0	0.79	0	0	0.54	0.43	0	0	0.56	0	0	0.62	0	1.28	0	2.49	0	0	0	4.25	0	5.61	0	6.32	5.74	3.85	0.94	4.95	0	8.97	0	0	0
2019-05-18	Kresna	Vipera ammodytes montandoni	alive	1 min	f	VA33	0	0	0	0	1.4	0	0	0	0	0	0	0	0	0	0	0	0	0	0	0	0	0	0	1.38	0	5.56	0	0	0	11.31	0	16.96	0	19.63	18.23	11.6	0	7.74	2.34	1.38	0	2.47	0
2019-05-18	Kresna	Vipera ammodytes montandoni	skin	24h	f	VA59	0	0	0	0	0	0	0	0	0	0	0	0	0	0	0	0	0	0	0	0	0	0	0.46	0	0	0	0	0	0	0.35	0	0.39	0	0.34	0.32	0	0.34	0.35	0	0	0	0	0
2019-05-19	Kresna	Vipera ammodytes montandoni	alive	1 min	m	VA43	0	0	0	0	0.16	0	0	0	0.04	0	0	0.07	0	0	0	0	0	0	0	0	0	0.25	0	1.13	0	3.39	0	0	0	7.04	0	11.5	0	14.92	16.03	13.91	0	11.17	8.13	0	0.36	4.32	0
2019-05-19	Kresna	Vipera ammodytes montandoni	alive	1 min	m	VA27	0	0.96	0	0	0.86	0	0	0	0.31	0.55	0	0	0	0	0.18	0.14	0	0	0.25	0	0	0.21	0	0.25	0.12	0.61	0	0	0	0.89	0	1.7	0	3.89	2.81	3.85	3.45	12.92	0	1.16	0	11.38	0.76
2019-05-19	Kresna	Vipera ammodytes montandoni	alive	1 min	m	VA35	0	3.13	0	0	1.49	0	0	0	0.48	0	0	0	0	0	0	0	0	0	0	0	0	0.32	0	1	0	3.25	0	0	0	6.53	0	10.79	0	13.18	14.56	11.46	0	10.33	0	12.8	0	4.32	0
2019-05-19	Kresna	Vipera ammodytes montandoni	alive	1 min	f	VA44	0	0	0	0	0	0	0	0	0	0	0	0	0	0	0	0	0	0	0	0	0	0.28	0	1.59	0	5.1	0	0	0	10.08	0	15.75	0	18.4	18.43	14.49	0	9.52	3.88	0	0	1.6	0
2019-05-22	Balsha	Vipera ammodytes ammodytes	alive	1 min	f	VA28	0	0	0	0	0	0	0	0	0	0	0	0	0	0	0	0	0	0	0	0	0	0.32	0	1.64	0	4.96	0	0	0	9.86	0	15.05	0	17.84	16.76	12.51	0	8.93	3.03	2	0.15	2.34	0
2019-05-22	Balsha	Vipera ammodytes ammodytes	skin	24h	f	VA61	0	0	0	0	0	0	0	0	0	0	0	0	0	0	0	0	0	0	0	0	0	0.13	0.37	0	0	0.07	1.55	0	0.08	0	0	0.15	0	0	0.13	0	0.06	0.61	0	0	2.43	0.34	0.11
2019-05-22	Balsha	Vipera ammodytes ammodytes	alive	1 min	f	VA32	0	0	0	0	0.03	0	0	0	0.01	0	0	0	0	0	0	0.01	0	0	0.06	0	0	0.43	0	1.8	0	0	0	0	0	0	0	0	0	0	0	0	0	0	0	0	0.53	0	0
2019-05-22	Balsha	Vipera ammodytes ammodytes	alive	1 min	f	VA31	0	0	0	0	0.26	0	0	0	0	0	0	0.19	0	0	0.13	0	0	0	0	0	0	0.31	0	1.4	0	4.36	0	0	0	8.84	0	14.51	0	16.73	17.96	14.2	0	11.66	2.8	0	0	3.71	0.28
2019-06-15	Kresna	Vipera ammodytes montandoni	skin	24h	m	VA66	0	1.1	0	0	2.93	0.06	0	0	3	0	0	0.04	0	0	2.28	0.1	0	0	1.27	0	0	0.12	0.11	0.84	0	0.5	0	4.26	4.72	1.68	0	1.66	0	1.75	1.39	0.65	0.61	0.67	0.06	0	0	0.12	0
2019-05-03	Rupite	Vipera ammodytes montandoni	skin	24h	m	VA21	0	0	0	0	0.01	0	0	0	0	0	0	0.01	0	0	0	0.01	0	0	0.01	0	0	0.02	0.01	0	0	0.01	0.08	0.04	0.01	0.01	0.02	0.02	0	0	0.04	0	0.13	0.14	0	0.04	0	0.01	0.04
2019-04-24	Rupite	Vipera ammodytes montandoni	skin	24h	m	VA3	0	0	0	0	0	0	0	0	0	0	0	0.01	0	0	0	0	0.01	0	0	0	0	0.34	0	0	0	0.01	1.19	0.41	2.04	0.02	0.03	0.05	0	0.12	0.17	0	0.13	0.14	0	0.11	0	0.1	0
2019-04-25	Rupite	Vipera ammodytes montandoni	skin	24h	m	VA4	0	0	0	0	0.02	0	0	0	0.01	0	0	0.01	0	0.01	0	0.01	0.01	0.01	0.02	0	0	0.09	0.01	0	0.01	0.01	0.24	0	0.05	0	0.03	0.03	0.02	0	0.05	0	0.04	0.07	0	0.03	0	0.08	0
2019-04-25	Lakatnik	Vipera ammodytes ammodytes	alive	1 min	f	VA2	0	0.17	0	0	1.05	0	0	0	0	0	0	0	0	0.57	0	0	0	0	0	0	0	0.34	0	0.39	0	0.82	0	0	0	1.33	0	2.18	0	7.49	1.73	0.54	0	0	0	70.48	0	0	0
2019-04-30	Balsha	Vipera ammodytes ammodytes	alive	1 min	f	VA8	0	0	0	0	1.73	0	0	0	0	0	0	0	0	0	0	0	0	0	0	0	0	0	0	0	0	3.97	0	0	0	6.43	0	10.35	0	12.55	13.45	10.71	0	9.84	1.21	0	0	0	0
2019-04-24	Lakatnik	Vipera ammodytes ammodytes	alive	1 min	f	VA1	0	13.71	0.29	0.19	18.44	0.4	0	0	18.65	0	0	0.36	0	0	16.5	0.22	0	0	10.67	0	0	0.11	0	5.4	0	0.11	0	0	0	2.58	0	0.28	0	1.57	0.34	0.62	0	0	0	0.21	0	0	0
2019-04-24	Lakatnik	Vipera ammodytes ammodytes	alive	1 min	m	VA7	1.78	13.91	0.31	0.15	18.19	0.42	0	0	18.14	0	0	0.4	0	0	16.04	0.25	0	0	10.18	0	0	0.15	0	5.17	0	0.26	0	0	0	2.73	0	0	0	1.63	0.61	0.78	0	0.62	0.28	0	0	0.35	0
[truncated: 16 more columns]
