# Supplementary material for: Analyses of Skin Secretions of Vipera ammodytes (Linnaeus, 1758) (Reptilia: Serpentes), with Focus on the Complex Compounds and Their Possible Role in the Chemical Communication
Source: Molecules. 2020 Aug 9;25(16):3622. doi: 10.3390/molecules25163622 (PMC7465031; doi:10.3390/molecules25163622)
Supplement: Supplementary file 1 [file molecules-25-03622-s001.zip › molecules-871751-Supplementary Materials/Supplementary Material_3.xlsx]

## Sheet: Sheet1
Supplementary 3. Results from comparison between male live specimen samples vs. female live specimen samples; live specimen samples vs. shed skins samples; pre-reproductive specimen samples vs. reproductive individuals samples. Significant difference given in red color.
Compound	Molecular formula	Shed skins (N = 10) vs. live specimens (N=23)			Pre-reproductive vs reproductive phases			Live males (N = 13) vs live females (N = 14)
		t-value	df	p	t-value	df	p	t-value	df	p
n-Decane	C10H22	0.65345	31	0.518284	-0.584064	25	0.564411	1.03935	25	0.308591
n-Dodecane	C12H26	3.81658	31	0.000606556	2.27861	25	0.0314969	2.11201	25	0.0448487
n-Tridecane	C13H28	1.61498	31	0.11645	2.02822	25	0.0533198	0.600434	25	0.553622
Decanal	C10H20O	1.40383	31	0.170307	-0.101806	25	0.919723	-1.01651	25	0.319123
n-Tetradecane	C14H30	5.26359	31	1.00858e-05	1.92877	25	0.0651875	0.711649	25	0.48327
n-Pentadecane	C15H32	1.04544	31	0.303903	2.25156	25	0.0333847	0.846953	25	0.405056
Tridecanal	C13H26O	0.65345	31	0.518284	1.75682	25	0.0911916	-0.96225	25	0.345139
Cyclododecane	C12H24	-0.0363777	31	0.971214	2.72161	25	0.0116591	0.0459001	25	0.963755
n-Hexadecane	C16H34	3.02761	31	0.00493065	2.62546	25	0.0145533	2.36882	25	0.0258825
5,9-Undecadien-2-one, 6,10-dimethyl-	C13H22O	0.943685	31	0.352628	0.676618	25	0.504861	0.144118	25	0.886563
2-Nonen-1-ol	C9H18O	-0.634593	31	0.53035	1.75682	25	0.0911916	-0.96225	25	0.345139
n-Heptadecane	C17H36	0.37458	31	0.710523	1.80287	25	0.0834763	1.53812	25	0.136582
Phenol, ditert-butyl-	C14H22O	0.945683	31	0.351624	2.72098	25	0.0116762	0.0789877	25	0.937671
Tetradecanol	C14H30O	-1.12817	31	0.267903	-0.848137	25	0.40441	0.00683355	25	0.994602
n-Octadecane	C18H38	2.05991	31	0.0478873	3.10547	25	0.00467999	2.35043	25	0.0269468
n-Nonadecane	C19H40	1.39293	31	0.173551	2.83973	25	0.00884352	0.896873	25	0.378342
Pentadecanol	C15H32O	-2.56238	31	0.0154749	-1.06818	25	0.295646	1.96937	25	0.0600875
2-Pentadecanone, 6,10, 14-trimethyl- (Hexahydrofarnesyl acetone; Phytone)	C18H36O	-0.402149	31	0.690334	1.75682	25	0.0911916	-0.96225	25	0.345139
Eicosane	C20H42	1.17865	31	0.247505	2.9031	25	0.00761151	2.05455	25	0.0505165
Methyl palmitate (Hexadecanoic acid, methyl ester-)	C17H34O2	0.65345	31	0.518284	-0.584064	25	0.564411	1.03935	25	0.308591
Benzoic acid, butyl ester-	C11H14O2		31			25			25
n-Heneicosane	C21H44	3.19481	31	0.00320781	0.866362	25	0.394531	1.20902	25	0.237965
Hexadecanoic acid (Palmitic acid)	C16H32O2	-4.33467	31	0.000142971	1.79881	25	0.0841334	1.96618	25	0.0604756
Docosane	C22H46	5.20376	31	1.19743e-05	1.15109	25	0.260587	1.48224	25	0.150772
Octadecanal (Stearaldehyde)	C18H36O	-0.649386	31	0.520872	0.875166	25	0.389814	1.53262	25	0.137928
Tricosane	C23H48	4.12368	31	0.000258733	-0.0958743	25	0.924385	0.754824	25	0.457407
Octadecanoic acid (Stearic acid)	C18H36O2	-4.616	31	6.43659e-05		25			25
9-Octadecenoic acid	C18H34O2	-5.56267	31	4.27863e-06		25			25
9,12-Ocatdecadienoic acid	C18H32O2	-6.73115	31	1.56165e-07		25			25
Tetracosane	C24H50	4.5827	31	7.07675e-05	0.0938302	25	0.925992	0.754328	25	0.457699
Docosanal	C22H44O	-2.55024	31	0.0159253	1.75682	25	0.0911916	1.03935	25	0.308591
Pentacosane	C25H52	1.57483	31	0.125447	-1.27287	25	0.214773	-0.0992799	25	0.921708
4,8,12-Trimethyltridecan-4-olide (5-(4,8-Dimethylnonyl)-5-methyldihydro-2(3H)-furanone)	C16H30O2	0.0335881	31	0.973421	0.852124	25	0.402235	1.5338	25	0.137637
Hexacosane	C26H54	5.15294	31	1.38531e-05	-0.380357	25	0.706893	0.681669	25	0.501715
Heptacosane	C27H56	1.58876	31	0.122264	-1.84713	25	0.0765966	0.401593	25	0.691396
Octacosane	C28H58	6.53223	31	2.72478e-07	-0.36621	25	0.71729	0.814074	25	0.423289
2-Pentacosanone	C25H50O	-2.23965	31	0.0324258	0.458088	25	0.650846	1.96847	25	0.0601964
Nonacosane	C29H60	0.503827	31	0.617945	-1.21494	25	0.235738	1.09726	25	0.282982
Triacontane	C30H62	2.64446	31	0.0127259	0.130037	25	0.897578	0.142557	25	0.887783
Squalene	C30H50	0.517211	31	0.60868	-0.561853	25	0.579219	-0.331672	25	0.742902
2-Heptacosanone	C27H54O	0.117166	31	0.907484	-1.27186	25	0.215128	0.0839635	25	0.933754
Hentriacontane	C31H64	0.305977	31	0.761668	-0.723036	25	0.476369	2.02397	25	0.0537845
Cholesterol myristate (Tetradecanoic acid, cholesteryl ester)	C41H72O2	-0.564487	31	0.576485	-0.253132	25	0.802236	0.598803	25	0.554692
Cholesterol benzoate (Benzoic acid, cholesteryl ester)	C34H50O2	-0.760058	31	0.452962	0.0270538	25	0.978632	0.128164	25	0.899045
Cholesta-4,6-dien-3-ol	C27H44O	-2.76146	31	0.00958314	-0.584064	25	0.564411	1.03935	25	0.308591
Cholesta-3,5-diene	C27H44	-0.905981	31	0.371934	-0.852288	25	0.402146	0.88241	25	0.385962
Phytane	C20H42	0.65345	31	0.518284	-0.584064	25	0.564411	1.03935	25	0.308591
a-Tocopherol (Vitamin E)	C29H50O2	-2.31687	31	0.0272876		25			25
Tocopherol (isomer)	C29H50O2	-1.54941	31	0.131433		25			25
Cholestan-3-one	C27H46O	-2.3241	31	0.0268461		25			25
Desmosterol (Cholesta-5,24-dien-3-ol)	C27H44O	-2.39863	31	0.0226603	-0.83838	25	0.409762	-1.39846	25	0.174259
Cholest-4-en-3-one	C27H44O	-1.54941	31	0.131433		25			25
2-Tritriacontanone	C33H66O	0.65345	31	0.518284	-0.584064	25	0.564411	1.03935	25	0.308591
Sitosterol	C29H50O	-1.54941	31	0.131433		25			25
Cholesta-4,6-diene-3-one	C27H42O	-4.647	31	5.89253e-05		25			25
Stigmast-4-en-3-one	C29H48O	0.65345	31	0.518284	-0.584064	25	0.564411	-0.96225	25	0.345139
Docosanol, formate	C23H46O2	-1.54941	31	0.131433		25			25
