# Supplementary material for: Analyses of Skin Secretions of Vipera ammodytes (Linnaeus, 1758) (Reptilia: Serpentes), with Focus on the Complex Compounds and Their Possible Role in the Chemical Communication
Source: Molecules. 2020 Aug 9;25(16):3622. doi: 10.3390/molecules25163622 (PMC7465031; doi:10.3390/molecules25163622)
Supplement: Supplementary file 1 [file molecules-25-03622-s001.zip › molecules-871751-Supplementary Materials/Supplementary Material_4.xlsx]

## Sheet: Male_vs_Female
PC	Eigenvalue	% variance	Eig 2.5%	Eig 97.5%
1	282.894	27.966	19.693	42.236
2	177.046	17.502	3.04E-28	31.861
3	114.515	11.32	6.0885	23.499
4	70.893	7.0082	2.3985	12.955
5	49.2838	4.872	1.2386	11.834
6	41.6002	4.1124	4.2518E-28	9.0016
7	37.8185	3.7386	4.216E-31	7.8434
8	33.0966	3.2718	5.6297E-34	6.4554
9	32.8108	3.2435	0	6.1961
10	29.476	2.9139	0	5.5533
11	21.2251	2.0982	0	3.8677
12	19.3347	1.9113	0	3.2788
13	17.7436	1.754	0	2.9141
14	17.0299	1.6835	0	2.6031
15	11.7212	1.1587	0	1.9791
16	10.6889	1.0567	0	1.9136
17	9.40277	0.92951	0	1.4969
18	7.78639	0.76973	0	1.2163
19	7.31345	0.72297	0	1.0823
20	5.62134	0.5557	0	0.78074
21	4.78129	0.47266	0	0.6421
22	3.4495	0.341	0	0.46224
23	2.68962	0.26588	0	0.39194
24	1.59671	0.15784	0	0.25021
25	1.45978	0.14431	0	2.8413E-28
26	0.300818	0.029737	0	6.8276E-31
Legend	Black	Male
	Pink	Female

## Sheet: Male_vs_Female_Loadings
	PC 1	PC 2	PC 3	PC 4	PC 5	PC 6	PC 7	PC 8	PC 9	PC 10	PC 11	PC 12	PC 13	PC 14	PC 15	PC 16	PC 17	PC 18	PC 19	PC 20	PC 21	PC 22	PC 23	PC 24	PC 25	PC 26
n-Decane	0.039979	-0.0015564	-0.03583	-0.11259	0.033272	-0.040485	0.039498	0.11179	0.15063	0.031455	0.17068	-0.22167	-0.31052	0.1556	-0.057625	-0.11243	-0.014486	0.27137	-0.039999	0.15442	-0.059494	0.092901	-0.25951	0.035593	0.041315	0.12208
n-Dodecane	0.30311	0.18561	-0.07278	0.27895	-0.056166	-0.17216	-0.074522	0.27169	-0.17645	-0.1312	0.19113	-0.15629	0.015043	-0.152	0.037003	-0.038618	-0.022682	0.20833	-0.21525	-0.0055122	0.092555	0.14339	-0.11631	-0.22484	-0.16773	0.14135
n-Tridecane	0.18595	-0.093569	-0.17072	-0.047813	-0.018561	0.018482	0.15773	0.26823	0.18891	-0.042299	0.21043	0.25333	-0.09323	0.35057	0.19423	0.24169	0.20824	-0.09616	-0.074676	-0.12605	-0.027751	-0.046752	-0.070942	0.12247	-0.036959	0.042987
Decanal	0.15612	-0.05286	0.013881	0.073876	0.074259	-0.12407	0.1354	-0.10055	0.459	0.13296	0.21685	-0.048258	-0.11876	0.13729	0.069209	-0.11429	0.10957	0.0072861	0.05626	-0.19073	-0.20975	0.24613	0.21037	-0.067846	0.076649	-0.043156
n-Tetradecane	0.1629	0.010036	-0.011885	0.057245	-0.29707	-0.13819	0.079603	0.055283	0.13175	-0.43076	-0.13617	-0.27346	0.1745	0.1715	-0.11722	0.18776	0.16516	0.16764	0.19242	0.37152	0.011414	-0.16856	0.14613	0.037848	-0.010948	-0.091531
n-Pentadecane	0.29052	-0.055549	-0.24632	0.021374	0.10717	-0.053381	0.12315	-0.11732	-0.0015518	0.36948	-0.069091	0.088533	0.0060732	0.10865	-0.089526	-0.037152	-0.099624	0.095008	0.21769	0.065689	0.3002	0.00019146	-0.3087	0.16098	0.13676	0.0031528
Tridecanal	0.05183	-0.045453	-0.00040619	0.048164	0.022413	0.15622	-0.034699	0.010993	0.18406	-0.061576	0.052519	0.15135	0.090075	-0.13245	0.037593	-0.064996	0.028618	0.1228	-0.02087	-0.025312	-0.021629	-0.080949	0.056697	-0.03867	0.17265	-0.02331
Cyclododecane	0.081361	-0.048409	-0.059108	0.0054137	0.0081729	0.17807	0.0004548	0.072023	0.17931	-0.051199	0.043273	0.20589	0.19431	-0.12277	0.019041	0.30894	0.18158	-0.015559	-0.34426	0.082553	0.45065	0.057025	-0.09265	0.031415	-0.23359	-0.015294
n-Hexadecane	0.3207	0.10002	-0.085776	-0.078026	-0.13632	-0.14208	-0.20302	0.19276	-0.10431	0.18252	0.22632	-0.12854	0.16467	-0.34003	0.040061	0.19634	0.10841	-0.045117	0.40623	-0.17322	-0.12005	-0.1319	0.036598	0.040205	0.11785	0.039628
5,9-Undecadien-2-one, 6,10-dimethyl-	0.058041	-0.0030051	0.099626	0.082492	-0.11472	0.3009	0.081939	0.17955	0.17364	0.085887	-0.044014	0.10491	0.0082236	-0.1997	0.10706	-0.1203	0.085445	-0.044555	0.072748	0.13117	-0.027355	0.0023939	0.028939	-0.11552	0.17001	0.081132
2-Nonen-1-ol	0.052743	-0.046253	-0.00041334	0.049012	0.022808	0.15897	-0.03531	0.011187	0.18731	-0.06266	0.053444	0.15402	0.09166	-0.13478	0.038255	-0.06614	0.029122	0.12496	-0.021238	-0.025758	-0.02201	-0.082374	0.057695	-0.039351	0.17569	-0.023721
n-Heptadecane	0.22597	0.19503	-0.11909	-0.14333	0.30206	0.084959	0.047576	-0.45504	0.14328	-0.14479	-0.071142	-0.29931	0.14022	-0.10623	0.18462	0.17536	0.0043963	-0.074884	0.028705	0.086914	0.029424	0.13463	0.049312	-0.098973	0.20988	0.19384
Phenol, ditert-butyl-	0.063249	-0.021649	-0.042841	0.047509	0.029512	0.15558	-0.10007	-0.0078696	0.16059	-0.00065983	-0.085955	0.15014	0.20284	-0.12472	-0.095153	-0.052956	-0.14446	0.17748	0.065267	0.32372	-0.4721	0.24293	-0.063224	0.39145	-0.30484	-0.10313
Tetradecanol	-0.019628	-0.029992	-0.025042	0.18267	0.12726	0.048302	-0.087142	-0.1113	-0.21628	0.1206	0.14193	0.012822	-0.34715	-0.087956	0.22251	0.15932	0.07608	0.12682	-0.078847	0.50985	0.097439	-0.12619	0.079241	0.15879	0.25384	-0.21456
n-Octadecane	0.34991	0.18653	-0.14274	-0.056724	0.11331	0.16379	0.28594	-0.11661	-0.077583	-0.0076487	-0.15737	0.038117	-0.17169	0.0068142	0.091632	0.036719	-0.079157	-0.14289	-0.10927	0.010793	-0.32156	-0.35161	-0.09182	-0.21125	-0.39004	-0.071777
n-Nonadecane	0.31586	0.16449	0.046875	-0.13922	-0.2216	-0.086771	-0.25722	0.0062388	0.016077	-0.0048637	-0.30171	0.13751	0.077326	0.2167	-0.070767	-0.23829	-0.0018557	-0.1055	-0.11217	0.014082	0.12742	0.15403	-0.011976	0.26901	0.10179	0.22003
Pentadecanol	-0.010237	0.090089	0.0061532	0.0466	0.32109	0.05625	0.10834	-0.0055818	-0.21774	-0.087931	0.072636	0.11564	-0.18758	-0.2234	-0.18966	-0.041972	0.41588	0.15862	0.20437	-0.12496	0.035738	0.1142	0.19083	0.3164	-0.25589	0.28163
2-Pentadecanone, 6,10, 14-trimethyl- (Hexahydrofarnesyl acetone; Phytone)	0.054447	-0.047748	-0.0004267	0.050596	0.023545	0.16411	-0.036451	0.011548	0.19336	-0.064685	0.055171	0.15899	0.094623	-0.13914	0.039491	-0.068278	0.030064	0.129	-0.021924	-0.02659	-0.022722	-0.085036	0.05956	-0.040623	0.18137	-0.024487
Eicosane	0.36526	0.14744	0.021319	-0.10362	0.12304	-0.029336	-0.050338	0.10502	-0.15103	0.026084	-0.21148	0.23425	-0.18367	0.0096482	-0.14671	0.014231	-0.073368	-0.019768	-0.0033113	-0.030508	0.076881	0.20372	0.28057	-0.069068	0.13673	-0.45768
Methyl palmitate (Hexadecanoic acid, methyl ester-)	-0.012737	0.019014	0.039627	0.037597	0.19455	-0.012577	0.16367	0.10351	-0.039925	-0.14875	-0.10247	0.0081055	0.054936	0.023972	-0.054029	0.0012731	-0.085368	0.16188	-0.041484	-0.013159	0.041895	0.22664	0.096033	-0.15459	0.083383	0.058638
Benzoic acid, butyl ester-	5.2349E-31	6.2859E-31	1.0468E-30	3.8228E-28	1.4405E-23	1.6779E-21	1.9694E-20	-6.651E-19	5.5215E-19	-4.6557E-19	3.1758E-19	-1.1305E-18	7.0413E-18	1.445E-17	6.5061E-17	-4.2173E-17	-4.8316E-17	-1.6302E-17	1.022E-17	4.1464E-17	1.6673E-17	-1.1889E-16	-4.4448E-17	7.1024E-17	-1.7025E-16	2.2361E-17
n-Heneicosane	0.081356	0.086592	0.034299	-0.025618	0.13245	-0.012499	-0.12621	0.06448	-0.21238	0.11858	0.11407	-0.10541	0.32007	0.0097825	0.40354	-0.27677	0.010756	0.085071	-0.3677	0.0065609	-0.16741	0.01328	-0.059182	0.10762	0.052676	-0.024644
Hexadecanoic acid (Palmitic acid)	0.014783	0.18022	0.090709	-0.067056	-0.062847	0.039108	-0.093508	-0.18912	-0.090088	-0.32081	0.37742	0.16692	-0.028735	0.0019157	-0.17638	0.039421	0.0051395	-0.20789	0.0014881	-0.055812	-0.1311	-0.013676	-0.34143	0.12472	0.16815	-0.14415
Docosane	0.05633	-0.0095397	0.0038892	0.001449	0.15367	0.11142	0.039192	0.058969	-0.13065	0.1952	0.45616	-0.004658	0.35361	0.33234	-0.29063	-0.16379	-0.029054	-0.1125	0.095682	0.27492	0.067867	-0.031623	0.27224	-0.20738	-0.12572	-0.093742
Octadecanal (Stearaldehyde)	0.014179	0.11115	0.14998	-0.0095375	-0.20456	0.17244	0.095301	0.034343	-0.052396	0.053755	0.096902	0.045069	-0.072798	0.020829	0.14765	0.19142	-0.32319	0.098453	0.11017	-0.021439	0.041645	0.13488	0.073597	0.029923	-0.049701	0.090804
Tricosane	-0.063121	0.14248	-0.15035	0.11894	-0.018386	-0.027591	0.080275	-0.0063345	0.062145	-0.042855	0.025965	0.00043767	0.022763	-0.066787	0.057334	-0.15349	-0.17811	-0.0075058	0.046386	-0.0050808	0.15736	-0.13062	0.025329	0.10704	-0.0049442	0.10646
Octadecanoic acid (Stearic acid)	5.2349E-31	6.2855E-31	1.0728E-30	1.3813E-31	1.5144E-30	2.6199E-30	4.4552E-30	6.2964E-31	3.2729E-30	6.6113E-31	4.7173E-30	1.2276E-29	-1.5326E-29	-3.2005E-29	-1.0339E-27	1.9697E-27	-3.3228E-26	-7.9866E-27	-6.0503E-26	-1.0097E-26	-2.5343E-26	-1.2186E-26	-3.5003E-27	-3.8196E-26	2.6614E-26	3.7627E-29
9-Octadecenoic acid	5.2349E-31	6.2855E-31	1.0728E-30	1.3813E-31	1.5144E-30	2.6199E-30	4.4551E-30	6.3822E-31	3.2653E-30	6.7598E-31	4.1946E-30	8.2981E-30	-7.3623E-31	-1.8519E-30	4.3724E-30	2.8337E-30	1.2299E-30	2.2574E-29	9.9642E-31	2.066E-29	4.3287E-30	9.8653E-30	-1.0221E-29	5.0835E-29	3.6597E-29	2.9843E-28
9,12-Ocatdecadienoic acid	5.2349E-31	6.2855E-31	1.0728E-30	1.3813E-31	1.5144E-30	2.6199E-30	4.4551E-30	6.3822E-31	3.2653E-30	6.7598E-31	4.1946E-30	8.2981E-30	-7.3623E-31	-1.8519E-30	4.3724E-30	2.8337E-30	1.2299E-30	2.2574E-29	9.9642E-31	2.066E-29	4.3287E-30	9.8653E-30	-1.0221E-29	5.0835E-29	3.6597E-29	2.9843E-28
Tetracosane	-0.040644	0.1229	-0.17409	0.12697	-0.00056974	-0.010861	0.095044	0.011507	0.11336	-0.04972	0.067816	-0.025894	0.0051268	-0.040196	0.0558	-0.15605	-0.17384	-0.082246	0.079349	-0.040757	0.13784	-0.043442	0.077849	0.10016	-0.084562	0.002843
Docosanal	0.0096127	0.07382	0.062266	-0.039646	-0.083964	0.047494	-0.008517	-0.11603	-0.040817	-0.078621	0.18542	0.089628	0.0010177	0.079242	0.087889	0.24235	-0.37772	0.25153	0.027378	-0.16227	0.046958	0.060656	0.10028	0.098525	-0.045237	-0.0019672
Pentacosane	-0.20779	0.24257	-0.12516	0.2027	-0.068843	-0.18167	0.085354	-0.05658	-0.12976	0.062835	-0.1237	0.23204	0.24761	0.055169	0.20243	0.19996	0.1679	-0.1927	0.016389	-0.0096611	-0.11585	0.12294	0.16604	0.0095074	0.049378	-0.045717
4,8,12-Trimethyltridecan-4-olide (5-(4,8-Dimethylnonyl)-5-methyldihydro-2(3H)-furanone)	0.010592	0.0024451	-0.015376	0.024337	0.12433	-0.10031	0.24854	0.21974	-0.16414	-0.15508	-0.10331	0.25387	0.072867	0.13677	0.01987	-0.09184	-0.12009	0.19956	0.041093	-0.012586	-0.1452	-0.40053	0.046321	0.085086	0.30028	0.22185
Hexacosane	-0.069043	0.13969	-0.16	0.14493	-0.016661	-0.019394	0.095959	0.012574	0.089537	-0.034931	0.053445	-0.044824	-0.0092402	-0.032159	0.086792	-0.13415	-0.15583	-0.094519	0.052272	0.031327	0.15007	-0.044576	0.0676	0.16168	-0.069404	0.0043152
Heptacosane	-0.17437	0.24592	-0.15434	0.095543	-0.039191	-0.20726	0.12202	0.045959	0.021251	0.099317	0.026978	0.0092397	-0.038437	0.19058	0.14842	0.11581	0.16043	0.041127	-0.015297	0.11183	-0.15784	0.24386	-0.064325	0.060043	0.095831	-0.017419
Octacosane	-0.070181	0.1466	-0.14541	0.11491	-0.012037	0.0052356	0.096337	0.012035	0.11732	-0.028739	0.03533	-0.058977	0.016189	-0.089725	0.038748	-0.13557	-0.17616	-0.10884	0.081069	-0.059787	0.1346	-0.026524	0.099206	0.15472	-0.066355	-0.20481
2-Pentacosanone	0.038927	0.2684	0.30806	0.069585	-0.015951	-0.034099	0.31964	-0.06981	-0.0013884	-0.11843	0.16687	0.12797	0.023863	-0.11629	-0.21707	-0.076632	-0.00097167	-0.23993	-0.061752	0.16276	0.015372	0.09852	-0.21205	-0.0062781	0.18128	0.10205
Nonacosane	-0.19246	0.32646	-0.11058	-0.12459	-0.047097	-0.12276	0.1602	0.12621	0.16027	0.19099	-0.081202	8.6432E-05	0.094468	-0.21579	-0.22687	0.031653	0.063586	0.30808	-0.053395	-0.085023	-0.0056538	-0.045683	-0.24323	-0.13799	0.034506	-0.34506
Triacontane	-0.16845	0.21801	-0.34396	-0.38948	-0.12031	-0.044128	-0.24963	-0.1183	0.037961	-0.029599	0.096196	0.35339	-0.10854	-0.015389	0.043803	-0.13032	0.022925	0.11925	0.096958	0.25026	0.020612	0.00139	0.095285	-0.34548	-0.086319	0.26413
Squalene	0.014477	0.26264	0.19453	0.5776	0.16494	0.054928	-0.43012	-0.086605	0.16462	0.057024	-0.11668	0.11404	-0.075721	0.24273	-0.045321	0.058746	0.020485	0.077272	0.16816	-0.063089	-0.0076238	-0.14429	-0.14804	-0.20484	-0.08354	0.067343
2-Heptacosanone	-0.083546	-0.080338	0.18433	-0.18759	0.36189	-0.046357	0.024024	0.13175	-0.0029299	-0.035012	-0.084435	0.074453	0.26547	0.072717	0.26195	0.088234	-0.044746	-0.00036823	0.40003	0.078829	0.11517	0.067335	-0.34885	-0.06274	-0.1014	-0.041677
Hentriacontane	-0.15941	0.36578	-0.041808	-0.1788	0.21055	0.34729	-0.14288	0.26931	0.099634	0.15834	-0.05137	-0.2707	0.021991	0.15457	-0.23375	0.25563	-0.032018	-0.064306	-0.1656	-0.049002	-0.048048	-0.14289	0.11553	0.19791	0.14439	0.13884
Cholesterol myristate (Tetradecanoic acid, cholesteryl ester)	0.0043053	0.20406	0.11244	-0.069781	-0.24614	0.37737	0.14564	-0.23646	-0.17316	-0.0027163	-0.012007	-0.099277	0.076909	0.23643	0.16736	-0.24595	0.35304	0.31263	0.12545	-0.1943	0.14724	-0.029506	-0.03253	0.039238	-0.044913	-0.18374
Cholesterol benzoate (Benzoic acid, cholesteryl ester)	0.052711	0.059229	0.35037	-0.059132	-0.19149	-0.057595	0.14424	-0.14986	-0.0065992	0.28206	0.053769	0.10175	0.032481	-0.018429	0.011032	0.24781	-0.16355	0.19936	-0.04745	0.025171	-0.027122	-0.02158	0.11902	-0.0014734	-0.071047	0.18191
Cholesta-4,6-dien-3-ol	0.0052517	0.042868	0.099161	0.033186	-0.13632	0.14068	0.11622	0.16689	-0.013545	0.14724	-0.096602	-0.04868	-0.082704	-0.064351	0.068199	-0.053689	0.055828	-0.16803	0.09316	0.15555	-0.0052977	0.084023	-0.028504	-0.075498	-0.005635	0.10393
Cholesta-3,5-diene	-0.00079773	0.24314	0.4206	-0.27055	0.15999	-0.26054	-0.10121	0.16922	0.23581	-0.1007	0.05824	0.00078443	-0.16085	-0.034771	0.26441	-0.133	0.032127	-0.046998	0.033024	0.088418	0.13885	-0.16216	0.14398	0.10134	-0.16978	-0.1598
Phytane	-0.011389	0.017002	0.035434	0.03362	0.17397	-0.011246	0.14635	0.092555	-0.035701	-0.13301	-0.091626	0.007248	0.049124	0.021436	-0.048313	0.0011384	-0.076337	0.14475	-0.037095	-0.011767	0.037462	0.20266	0.085873	-0.13824	0.074561	0.052434
a-Tocopherol (Vitamin E)	5.2349E-31	6.2855E-31	1.0728E-30	1.3813E-31	1.5144E-30	2.6199E-30	4.4551E-30	6.3822E-31	3.2653E-30	6.7598E-31	4.1946E-30	8.2981E-30	-7.3623E-31	-1.8519E-30	4.3724E-30	2.8337E-30	1.2299E-30	2.2574E-29	9.9642E-31	2.066E-29	4.3287E-30	9.8653E-30	-1.0221E-29	5.0835E-29	3.6597E-29	2.9843E-28
Tocopherol (isomer)	5.2349E-31	6.2855E-31	1.0728E-30	1.3813E-31	1.5144E-30	2.6199E-30	4.4551E-30	6.3822E-31	3.2653E-30	6.7598E-31	4.1946E-30	8.2981E-30	-7.3623E-31	-1.8519E-30	4.3724E-30	2.8337E-30	1.2299E-30	2.2574E-29	9.9642E-31	2.066E-29	4.3287E-30	9.8653E-30	-1.0221E-29	5.0835E-29	3.6597E-29	2.9843E-28
Cholestan-3-one	5.2349E-31	6.2855E-31	1.0728E-30	1.3813E-31	1.5144E-30	2.6199E-30	4.4551E-30	6.3822E-31	3.2653E-30	6.7598E-31	4.1946E-30	8.2981E-30	-7.3623E-31	-1.8519E-30	4.3724E-30	2.8337E-30	1.2299E-30	2.2574E-29	9.9642E-31	2.066E-29	4.3287E-30	9.8653E-30	-1.0221E-29	5.0835E-29	3.6597E-29	2.9843E-28
Desmosterol (Cholesta-5,24-dien-3-ol)	0.036336	-0.051142	0.16856	-0.034994	0.031344	-0.24529	0.048102	-0.19078	0.062938	0.21331	-0.04058	0.04874	0.11123	-0.04253	-0.13951	0.029329	0.16175	0.086723	-0.1637	0.043153	-0.046638	-0.17533	0.044958	-0.008651	-0.02647	0.08288
Cholest-4-en-3-one	5.2349E-31	6.2855E-31	1.0728E-30	1.3813E-31	1.5144E-30	2.6199E-30	4.4551E-30	6.3822E-31	3.2653E-30	6.7598E-31	4.1946E-30	8.2981E-30	-7.3623E-31	-1.8519E-30	4.3724E-30	2.8337E-30	1.2299E-30	2.2574E-29	9.9642E-31	2.066E-29	4.3287E-30	9.8653E-30	-1.0221E-29	5.0835E-29	3.6597E-29	2.9843E-28
2-Tritriacontanone	0.0056672	0.04626	0.10701	0.035811	-0.1471	0.15181	0.12541	0.18009	-0.014617	0.15889	-0.10425	-0.052532	-0.089248	-0.069442	0.073595	-0.057936	0.060245	-0.18132	0.10053	0.16786	-0.0057169	0.090671	-0.030759	-0.081472	-0.0060808	0.11216
Sitosterol	5.2349E-31	6.2855E-31	1.0728E-30	1.3813E-31	1.5144E-30	2.6199E-30	4.4551E-30	6.3822E-31	3.2653E-30	6.7598E-31	4.1946E-30	8.2981E-30	-7.3623E-31	-1.8519E-30	4.3724E-30	2.8337E-30	1.2299E-30	2.2574E-29	9.9642E-31	2.066E-29	4.3287E-30	9.8653E-30	-1.0221E-29	5.0835E-29	3.6597E-29	2.9843E-28
Cholesta-4,6-diene-3-one	5.2349E-31	6.2855E-31	1.0728E-30	1.3813E-31	1.5144E-30	2.6199E-30	4.4551E-30	6.3822E-31	3.2653E-30	6.7598E-31	4.1946E-30	8.2981E-30	-7.3623E-31	-1.8519E-30	4.3724E-30	2.8337E-30	1.2299E-30	2.2574E-29	9.9642E-31	2.066E-29	4.3287E-30	9.8653E-30	-1.0221E-29	5.0835E-29	3.6597E-29	2.9843E-28
Stigmast-4-en-3-one	0.029433	0.0192	0.061438	0.059181	0.012228	-0.21357	0.11383	-0.16843	0.13734	0.1726	0.0011128	0.0084832	0.089137	-0.06576	-0.064756	-0.058269	0.025336	0.00471	-0.11986	0.045797	0.11004	-0.19978	0.069204	0.12842	-0.082149	0.096778
Docosanol, formate	5.2349E-31	6.2855E-31	1.0728E-30	1.3813E-31	1.5144E-30	2.6199E-30	4.4551E-30	6.3822E-31	3.2653E-30	6.7598E-31	4.1946E-30	8.2981E-30	-7.3623E-31	-1.8519E-30	4.3724E-30	2.8337E-30	1.2299E-30	2.2574E-29	9.9642E-31	2.066E-29	4.3287E-30	9.8653E-30	-1.0221E-29	5.0835E-29	3.6597E-29	2.9843E-28

## Sheet: Live_vs_Skin
PC	Eigenvalue	% variance	Eig 2.5%	Eig 97.5%
1	378.864	27.925	21.348	39.028
2	201.843	14.877	10.025	23.793
3	159.865	11.783	6.046	19.04
4	72.3788	5.3348	3.3104	10.502
5	64.8755	4.7817	2.3014	8.9861
6	60.3302	4.4467	0.8146	9.0249
7	48.6231	3.5838	3.3267E-29	7.5343
8	44.6409	3.2903	0.8654	6.1516
9	38.2947	2.8226	1.2963E-31	6.9308
10	34.5762	2.5485	2.9455E-29	4.4919
11	33.4547	2.4658	0	4.6447
12	29.4867	2.1733	0	3.8679
13	24.222	1.7853	0	3.3366
14	23.6405	1.7425	0	2.7365
15	18.4322	1.3586	0	2.1717
16	16.6764	1.2292	0	1.9957
17	15.5108	1.1432	0	1.7268
18	13.8779	1.0229	0	1.5874
19	12.3769	0.91225	0	1.376
20	10.785	0.79492	0	1.1696
21	9.48704	0.69925	0	1.0935
22	8.25513	0.60845	0	0.92463
23	7.42583	0.54733	0	0.77857
24	6.27643	0.46261	0	0.61585
25	5.09245	0.37534	0	0.58609
26	4.57887	0.33749	0	0.43671
27	3.76772	0.2777	0	0.37591
28	2.97279	0.21911	0	0.31746
29	2.1818	0.16081	0	0.20007
30	1.94116	0.14308	0	0.14849
31	1.3743	0.10129	0	0.19114
32	0.631655	0.046557	0	2.0768E-30
Legend	Red	Skin samples
	Blue	Live samples

## Sheet: Live_vs_Skin_Loadings
	PC 1	PC 2	PC 3	PC 4	PC 5	PC 6	PC 7	PC 8	PC 9	PC 10	PC 11	PC 12	PC 13	PC 14	PC 15	PC 16	PC 17	PC 18	PC 19	PC 20	PC 21	PC 22	PC 23	PC 24	PC 25	PC 26	PC 27	PC 28	PC 29	PC 30	PC 31	PC 32
n-Decane	0.027009	-0.023012	0.0059011	0.036269	-0.086588	0.019719	-0.011588	0.095204	0.043353	0.056412	0.030433	0.12007	-0.00046184	-0.085269	0.21485	0.10848	-0.19973	-0.26497	0.036375	-0.035291	-0.12492	-0.11736	0.053362	0.29029	0.099621	-0.14039	0.3015	0.12861	-0.10403	0.11648	0.0014983	-0.14456
n-Dodecane	0.33438	-0.072624	0.12943	-0.032555	0.19707	-0.086271	-0.1455	-0.1819	-0.016804	-0.096423	-0.042868	0.076729	0.21666	-0.21381	0.09791	0.059261	0.040161	-0.13285	0.096443	0.073614	-0.0090772	0.073993	0.36407	-0.037943	-0.076949	-0.24278	-0.0089952	0.24831	0.0013799	-0.22836	0.10817	0.048537
n-Tridecane	0.11877	-0.13824	-0.050091	0.077565	-0.027166	0.063534	-0.029407	0.14605	0.046829	0.29619	0.14857	0.020647	0.22275	-0.069747	0.35976	0.14873	0.13008	-0.085349	-0.21883	-0.062081	-0.029365	0.32146	-0.21555	-0.072619	-0.080936	-0.010036	-0.088339	-0.043864	-0.03046	0.08805	-0.11981	-0.18227
Decanal	0.080409	-0.12454	0.015811	-0.07854	0.067026	0.020721	0.06642	0.13306	0.074998	0.26586	0.0139	0.20962	-0.24432	-0.25307	0.17551	0.16829	-0.012489	-0.015414	0.044854	-0.078082	-0.019629	0.041724	-0.1838	0.28322	0.12586	0.15186	-0.0493	-0.084549	-0.11344	-0.30987	0.071512	0.069671
n-Tetradecane	0.26681	-0.046682	0.047914	0.021618	0.084444	-0.17047	-0.15129	0.054519	-0.16179	-0.018018	-0.069977	-0.026518	-0.12342	0.23585	0.01022	0.17376	0.13535	-0.19554	0.30668	0.038227	-0.12525	0.042732	-0.091619	-0.24805	0.083039	-0.17542	0.30814	-0.32179	-0.21717	0.13235	-0.15505	0.15471
n-Pentadecane	0.18306	-0.23683	-0.01339	0.20922	0.031856	0.036612	0.036477	0.021098	0.033596	0.23687	-0.0041005	0.2213	0.017577	-0.084262	-0.011408	-0.14842	0.10627	0.12332	-0.049395	-0.011519	-0.083871	-0.17336	0.037001	0.00034388	0.15579	0.019201	0.10907	-0.093895	0.48796	0.18852	0.078506	0.055813
Tridecanal	0.019714	-0.055962	-0.014655	-0.038706	0.030047	0.03664	-0.0033921	0.021408	0.064661	0.051489	0.12969	-0.085524	-0.033181	-0.047144	-0.067932	0.25546	0.096883	0.10747	0.050397	-0.038523	0.11227	-0.024576	0.0002689	0.0065209	0.042358	-0.072128	-0.1123	-0.014349	-0.049954	0.05267	0.077973	-0.020957
Cyclododecane	0.031016	-0.094433	-0.040984	-0.095309	-0.086266	0.19392	0.042343	0.028069	0.063867	0.080816	0.1137	-0.13661	0.092297	-0.01668	-0.10522	0.12402	0.19095	0.19131	-0.053596	0.14646	-0.13648	0.30588	0.080939	-0.054073	-0.33415	-0.38607	0.081912	-0.096145	0.21177	-0.022016	-0.0031463	0.0020536
n-Hexadecane	0.28985	-0.15549	0.12747	0.10441	-0.039066	-0.18305	-0.11807	0.067589	-0.20614	-0.056116	0.060215	0.018631	0.1401	-0.21765	-0.19361	0.070114	-0.1923	0.091408	0.17698	0.1793	-0.13258	0.2318	-0.025681	-0.17173	0.042755	0.38028	-0.039771	0.14076	-0.0058834	0.10366	0.10385	-0.12719
5,9-Undecadien-2-one, 6,10-dimethyl-	0.025662	-0.045823	0.032689	-0.13771	0.013835	-0.012451	-0.021908	-0.1086	0.023809	0.11896	0.30699	-0.0098395	0.056873	0.089954	-0.13792	0.23164	-0.0096583	0.094888	0.12515	-0.19036	0.05317	-0.03929	-0.15941	0.049595	-0.097191	0.011749	-0.0065004	0.18135	-0.021674	0.011982	-0.10669	0.071753
2-Nonen-1-ol	0.0052977	-0.083972	-0.035955	-0.14877	-0.060844	0.17912	0.062409	-0.0023969	0.061649	0.011883	0.080527	-0.10661	0.020317	-0.026048	-0.10582	0.16601	0.15443	0.10748	0.049557	0.12313	0.067747	0.079559	0.055393	0.18116	0.078364	0.019643	-0.015015	0.051801	-0.13336	0.13256	0.071336	0.017477
n-Heptadecane	0.11825	-0.10079	0.21199	0.1367	-0.031334	0.27597	0.090095	0.15142	0.26892	0.060732	-0.17206	-0.2096	-0.43938	0.042659	-0.16052	-0.086331	-0.067044	-0.081947	0.099202	0.12536	-0.18553	0.098348	-0.097523	-0.11859	-0.056212	0.042711	0.0088187	0.22447	0.0057545	-0.095247	0.0014161	0.13809
Phenol, ditert-butyl-	0.039231	-0.047628	-0.0067371	-0.020919	0.029769	0.065413	-0.037852	0.046779	0.053871	0.040358	0.12101	-0.12109	-0.034599	-0.068914	-0.15745	0.10572	0.099593	0.24763	-0.049846	-0.15153	0.064273	-0.26145	0.062454	-0.13196	0.39104	-0.012018	0.3442	0.21432	0.030383	-0.073989	0.062413	-0.11378
Tetradecanol	-0.047765	0.001612	0.021732	-0.026142	0.20767	-0.018656	0.13082	0.15649	-0.028096	-0.093899	0.074998	-0.081478	0.097279	0.047722	0.089931	-0.064353	0.15691	-0.19701	0.021902	0.1517	-0.18938	-0.3145	-0.22325	0.026581	-0.17745	-0.21456	0.15209	0.24152	0.16661	0.16839	0.17306	-0.0082472
n-Octadecane	0.28456	-0.18665	0.1546	0.072632	-0.14418	0.17339	0.044656	-0.22007	0.18209	0.16387	-0.03596	-0.067199	-0.033496	0.12276	0.1381	-0.29823	0.034781	0.030701	0.12484	-0.022684	0.031772	-0.14087	-0.097834	-0.061998	0.06249	-0.12637	-0.19138	0.14376	-0.2457	0.067947	-0.15668	-0.15661
n-Nonadecane	0.187	-0.2019	0.22726	-0.043452	-0.15945	0.062939	-0.05573	0.0076301	-0.27789	-0.067288	-0.10049	-0.10892	0.056275	-0.018776	-0.11181	-0.10369	-0.026171	0.053447	-0.21205	-0.15906	0.14109	-0.096438	-0.075803	0.14644	-0.10608	0.050414	0.10952	-0.16192	0.05945	0.063629	0.078599	0.070442
Pentadecanol	-0.086038	-0.013952	0.10493	0.11555	0.1624	0.046032	-0.02071	0.0059562	0.28361	-0.17225	-0.087899	-0.074646	0.15459	0.088958	0.26196	-0.014713	-0.1573	0.28398	0.35165	-0.032498	0.10305	0.11487	-0.072727	0.1186	-0.22288	0.20086	0.32575	-0.082263	0.13606	-0.074875	0.17528	-0.28508
2-Pentadecanone, 6,10, 14-trimethyl- (Hexahydrofarnesyl acetone; Phytone)	-0.0019939	-0.075275	0.015597	-0.037651	0.057418	0.010322	-0.022238	0.11922	0.016229	0.10465	0.10128	-0.19446	0.04301	0.003613	-0.079373	0.27817	0.049691	0.15115	0.15156	0.10792	0.011461	-0.16196	-0.096712	0.09443	0.023246	-0.017513	-0.13296	-0.074656	-0.061266	-0.056042	0.15439	0.10472
Eicosane	0.2003	-0.24494	0.26086	0.0091092	-0.090332	0.066257	0.1195	0.055673	-0.0054809	-0.087029	-0.11273	-0.032447	0.21387	0.16685	-0.0034587	-0.031408	0.013796	-0.011449	-0.22043	-0.27064	0.063809	-0.058066	0.086417	0.021801	-0.066845	0.063503	0.03204	-0.1597	-0.019664	-0.19351	0.05646	0.076803
Methyl palmitate (Hexadecanoic acid, methyl ester-)	0.0031876	0.022532	0.011637	-0.040271	0.029208	-0.019775	-0.0029096	-0.01558	0.2154	0.014979	-0.14361	0.016442	0.087813	0.16559	0.051114	0.078642	0.0044556	0.011364	0.0051346	-0.050191	0.016862	0.0047861	0.11849	-0.03292	0.12347	-0.11617	-0.019574	-0.026149	0.050155	-0.27662	0.039718	0.11931
Benzoic acid, butyl ester-	2.1255E-32	-1.4406E-31	2.5755E-31	6.521E-24	1.0487E-22	2.0903E-21	2.4418E-19	1.6355E-19	-4.5495E-18	3.3087E-17	-7.2667E-17	6.6271E-18	5.6037E-18	6.3957E-18	-1.674E-18	4.4647E-17	3.0613E-17	-1.0089E-17	-3.1159E-17	2.1549E-16	-1.7622E-16	1.278E-16	-8.6443E-17	-1.4204E-18	8.7454E-17	-5.4511E-17	-2.3944E-17	-7.4795E-17	1.2165E-16	2.0169E-16	-3.2244E-16	3.8779E-17
n-Heneicosane	0.098293	0.017518	0.080923	0.01483	0.029645	-0.22357	-0.37592	0.086568	0.12138	-0.014539	0.021499	-0.00022372	-0.083305	-0.0426	-0.088726	-0.13348	0.0090891	0.048821	-0.12499	0.19879	0.27956	-0.034977	-0.062418	0.11135	-0.083026	-0.17836	-0.17669	0.27658	-0.061593	-0.059575	0.076583	-0.15938
Hexadecanoic acid (Palmitic acid)	-0.12578	-0.018753	0.21922	0.26853	-0.018071	-0.05673	0.15494	-0.32636	-0.071813	-0.18198	-0.044231	-0.2296	-0.045322	-0.24929	0.25655	0.25585	0.13448	0.095489	-0.041181	0.19447	-0.19168	-0.13466	0.027431	-0.012618	0.14289	0.063997	-0.16853	-0.021261	0.14146	0.0012569	-0.22396	-0.0080379
Docosane	0.25056	0.017001	0.0005214	0.053525	0.075773	-0.26257	0.10526	0.059377	0.24121	-0.22435	0.25971	0.19204	-0.10394	0.15339	0.070486	0.025348	-0.01142	0.21928	-0.38762	0.33828	-0.010975	0.022364	0.021787	0.15596	0.0054712	0.091991	0.18846	-0.043524	-0.1184	0.0093344	-0.11385	0.28022
Octadecanal (Stearaldehyde)	-0.030816	0.021699	0.17819	-0.054007	0.048745	-0.071138	0.18332	0.019002	-0.098996	0.030854	0.28108	-0.13785	0.13072	0.16085	0.023569	-0.084007	-0.15685	-0.087329	0.10723	0.033097	-0.09295	0.094585	-0.043731	0.030425	0.24568	-0.029428	-0.10211	0.071793	0.23383	-0.17149	-0.010669	0.13137
Tricosane	0.15944	0.17801	0.065527	0.11211	0.14666	-0.091029	-0.055712	0.062491	0.035569	0.084426	0.028086	-0.061183	-0.060098	0.07881	-0.11659	-0.016035	0.26788	-0.12787	0.1994	-0.10116	0.031342	-0.047096	0.19474	0.37892	-0.11518	0.11096	-0.041822	-0.058957	0.11621	0.067089	-0.24225	-0.15779
Octadecanoic acid (Stearic acid)	-0.17993	-0.047683	0.073513	0.079496	0.024354	-0.0034256	-0.30936	0.065015	0.022922	0.22981	-0.015494	-0.056188	0.029264	-0.13685	-0.015346	-0.093952	0.085194	-0.076274	0.050233	0.073995	0.17951	-0.0011156	0.092826	0.050061	-0.072919	0.10995	0.081472	0.0095733	0.19225	-0.064128	-0.3049	0.30209
9-Octadecenoic acid	-0.12032	-0.079735	0.097085	0.34906	0.1553	0.17299	-0.0090725	-0.15375	0.060434	-0.24522	0.085489	0.31499	0.0014781	0.048621	-0.16647	-0.015568	0.086664	0.015211	0.099349	-0.11153	0.04307	0.24174	-0.11703	0.18377	0.18896	-0.20655	-0.017016	-0.030706	-0.089616	0.12951	-0.01287	-0.010244
9,12-Ocatdecadienoic acid	-0.17749	-0.030724	0.1482	0.242	0.085841	0.092349	-0.022824	0.055225	0.070932	0.085556	0.1002	0.1904	0.17079	-0.11458	-0.24348	-0.0347	0.20954	-0.18132	0.049144	0.19384	0.15634	-0.1423	-0.066389	-0.13405	-0.0023908	0.039547	0.022655	-0.24161	-0.20167	-0.10505	0.25465	-0.015087
Tetracosane	0.21405	0.17568	-0.023004	0.12461	0.20228	0.050528	0.052698	-0.10391	0.00091279	0.027147	0.010873	0.061897	-0.16248	0.08968	-0.010053	0.21344	-0.12401	-0.053886	-0.055837	-0.24528	0.027886	0.038872	0.042067	0.044143	-0.0014784	-0.0030766	-0.14785	0.086794	0.19475	0.15941	0.15503	0.077532
Docosanal	-0.089957	-0.00031173	0.16396	0.085916	0.13969	0.056761	0.078254	0.1478	-0.084621	0.064172	0.09377	-0.19814	-0.042622	0.11788	-0.045088	-0.029474	-0.14443	-0.21656	-0.14584	0.10184	0.15384	0.31717	0.17152	0.069327	0.28941	-0.088711	-0.012054	-0.04738	0.098944	0.043757	0.068627	-0.1323
Pentacosane	0.075962	0.32289	0.055766	0.12022	0.21589	-0.12231	0.024491	-0.14311	-0.13505	0.10699	-0.20897	-0.1125	0.048226	0.050192	-0.13151	-0.12786	0.2651	0.21322	-0.10083	-0.13295	-0.16451	0.21491	-0.30414	0.11272	-0.014266	0.026479	-0.03177	0.050827	-0.080957	-0.10049	0.15051	0.086727
4,8,12-Trimethyltridecan-4-olide (5-(4,8-Dimethylnonyl)-5-methyldihydro-2(3H)-furanone)	0.0020861	-0.0060366	0.024749	0.0077931	0.054794	-0.074151	-0.022863	0.097139	0.084622	0.13742	-0.2014	-0.079122	0.36493	0.29688	0.17367	0.024736	0.052152	0.10541	0.042141	0.11915	0.14672	-0.10415	-0.00065269	0.045351	0.21303	0.068615	-0.22097	0.079588	-0.085009	0.34935	0.0078002	0.12125
Hexacosane	0.21686	0.24697	-0.049726	-0.10396	0.098698	0.18173	0.16558	-0.019846	0.054081	0.084592	0.039905	0.081181	0.022991	-0.031837	-0.053933	0.025956	-0.18125	-0.11908	-0.036226	0.11898	0.21487	-0.05699	-0.065616	-0.21745	-0.056693	0.055571	-0.048905	-0.043426	0.12022	0.13825	0.18904	0.055053
Heptacosane	0.042458	0.3147	0.067081	-0.046844	0.0081642	0.11107	-0.034946	0.04005	-0.094669	0.19129	-0.1252	0.1359	0.11396	-0.086504	0.18878	-0.10215	0.10682	-0.010773	-0.09185	0.14262	-0.10111	0.045403	-0.18934	-0.058496	0.12155	0.015488	0.16177	0.10646	0.0024438	-0.16524	0.03934	3.3103E-05
Octacosane	0.25641	0.23209	0.0025926	-0.16986	-0.015288	0.13979	0.14628	0.095355	0.046971	-0.058179	0.10735	0.11718	-0.023904	0.12113	-0.016693	-0.024677	0.18996	-0.04989	0.16109	0.15598	0.022676	-0.093875	0.15438	-0.029648	-0.022417	0.23287	-0.15933	-0.19448	0.11773	-0.13064	-0.15102	-0.2506
2-Pentacosanone	-0.10069	0.065314	0.34938	0.0069585	0.11859	-0.078917	0.2454	-0.30943	0.065216	0.28653	-0.12431	0.03083	-0.0068135	0.0042936	-0.13337	0.24219	-0.16781	-0.045897	-0.19268	0.15821	0.19312	-0.098066	-0.013375	-0.07571	-0.22405	0.0058371	0.1985	-0.024444	-0.1028	0.053544	-0.16459	-0.16101
Nonacosane	-0.0042382	0.3287	0.14827	0.0035438	-0.19081	0.11766	-0.04116	0.025199	-0.080707	0.23642	-0.093565	0.13407	0.10105	-0.061289	-0.030394	0.072249	-0.13728	0.27833	0.13483	-0.018334	-0.10213	0.05665	0.31051	0.003302	0.093746	-0.10528	0.12887	0.027918	-0.1335	0.12896	0.0023207	0.11172
Triacontane	0.15897	0.30457	0.039606	0.29787	-0.28372	0.125	0.10122	0.26299	-0.21231	-0.19024	0.098209	-0.12688	-0.011899	-0.070886	0.098684	0.075682	0.11306	0.074523	0.002714	-0.049547	0.36832	-0.04023	-0.11955	-0.0049979	0.0052185	-0.11781	0.12908	0.12724	0.0085728	-0.12149	-0.14602	-0.015253
Squalene	0.0098809	0.034333	0.27461	-0.47932	0.42743	0.21125	-0.17159	0.04157	0.031951	-0.21161	-0.013461	-0.082366	-0.037442	-0.23737	0.072704	-0.071076	0.10354	0.041489	-0.11868	-0.11884	0.023949	0.021941	-0.077441	-0.070744	0.1733	0.040791	0.051318	-0.079831	-0.026134	0.15006	-0.169	-0.041789
2-Heptacosanone	-0.057637	0.019802	-0.033693	-0.057627	-0.19581	-0.31867	0.012237	0.080709	0.36758	0.00082053	-0.16486	-0.0022443	0.0090321	0.029443	-0.16889	0.090489	0.20947	-0.078785	-0.06903	-0.10899	0.021175	0.19002	-0.080884	-0.22839	0.17186	0.11351	0.14405	0.12073	0.18116	0.090804	-0.071794	-0.14877
Hentriacontane	-0.013193	0.27654	0.28439	0.076645	-0.18355	0.045117	-0.3256	0.1104	0.30011	-0.034146	0.23265	-0.044951	0.093975	-0.040059	-0.088997	-0.03419	-0.18507	0.023337	-0.15422	-0.097737	-0.4072	-0.14244	-0.016346	0.020771	-0.025791	-0.069847	-0.14199	-0.2319	-0.00796	0.093807	0.020171	-0.061774
Cholesterol myristate (Tetradecanoic acid, cholesteryl ester)	-0.068652	0.062496	0.17106	-0.053145	-0.16304	-0.079699	-0.18041	-0.28086	-0.017421	0.10131	0.31698	-0.10837	-0.31864	0.12278	0.3731	-0.14018	0.17486	0.012321	0.062681	-0.0068711	0.1664	0.10174	0.097687	-0.11866	-0.025664	0.10889	0.10482	-0.072544	0.016328	0.11298	0.38089	0.12055
Cholesterol benzoate (Benzoic acid, cholesteryl ester)	-0.08206	-0.034333	0.22483	-0.14861	-0.01864	-0.35922	0.31002	0.10383	-0.089097	0.17083	0.17486	-0.020456	-0.0045265	-0.045302	-0.089594	-0.27097	-0.011423	0.06298	0.1149	-0.014743	-0.0021561	0.067906	0.024114	0.078597	0.094022	-0.19595	0.018999	-0.081043	-0.036364	-0.068728	-0.015533	-0.17384
Cholesta-4,6-dien-3-ol	-0.077253	-0.053472	0.09395	-0.10081	-0.13835	0.19586	-0.14934	-0.24246	-0.13984	-0.036728	0.12505	0.3544	0.044437	0.26528	-0.076271	0.054384	0.16629	-0.011135	-0.0085819	0.14789	-0.070774	-0.028174	-0.098082	-0.032492	0.1027	0.061935	-0.0029863	0.12886	0.16223	-0.16077	-0.036614	-0.12126
Cholesta-3,5-diene	-0.079419	0.031905	0.37867	-0.20988	-0.31918	-0.10589	0.06097	0.12714	0.051122	-0.21301	-0.19899	0.21933	-0.014317	-0.064319	0.042944	0.22735	0.093226	-0.17042	0.13226	-0.032071	0.096337	0.064849	-0.15287	0.099966	-0.043759	-0.045066	-0.14035	0.071668	0.15711	0.12144	0.12999	0.16804
Phytane	0.0028503	0.020148	0.010406	-0.036011	0.026118	-0.017683	-0.0026017	-0.013932	0.19261	0.013394	-0.12842	0.014703	0.078523	0.14807	0.045706	0.070322	0.0039842	0.010162	0.0045914	-0.044881	0.015078	0.0042798	0.10595	-0.029437	0.11041	-0.10388	-0.017503	-0.023383	0.044848	-0.24735	0.035516	0.10669
a-Tocopherol (Vitamin E)	-0.063536	0.013995	0.039657	0.053247	-0.020463	-0.075688	0.16278	0.023898	0.11176	0.047772	0.10712	-0.012286	0.082853	-0.19697	-0.010062	-0.09667	0.31146	-0.11846	-0.00074643	-0.1906	-0.085585	-0.041446	0.25196	-0.03811	-0.1256	0.17649	0.024133	0.1283	-0.14525	0.041851	0.057414	0.15669
Tocopherol (isomer)	-0.019039	-0.034851	-0.027136	-0.14106	-0.11789	0.18291	0.084933	-0.031184	-0.0053516	-0.052243	-0.066339	-0.025244	0.069744	0.028275	-0.047321	-0.12115	0.072007	-0.0024265	-0.0022269	0.20933	-0.059965	0.13485	0.07108	0.22506	0.045472	0.11998	0.12801	0.085631	-0.10642	0.10182	-0.01033	0.05004
Cholestan-3-one	-0.070783	-0.043891	0.084052	0.029006	0.051596	0.0023123	-0.12945	0.14503	-0.19024	0.11493	-0.10091	-0.11742	-0.04726	0.26106	-0.01965	0.17119	0.050605	-0.042778	-0.097804	0.11098	-0.20933	-0.12264	0.07094	0.15646	-0.068008	0.16086	0.013836	0.056847	-0.035178	-0.098387	0.17838	-0.066541
Desmosterol (Cholesta-5,24-dien-3-ol)	-0.14358	-0.10204	0.14826	-0.018375	0.096462	-0.06301	0.052732	0.3096	-0.1758	-0.018335	-0.061416	0.27748	-0.19665	0.13147	0.14863	0.0057365	0.054113	0.34762	0.0091811	-0.014988	-0.06816	-0.072525	0.11052	-0.22118	-0.10222	-0.095871	-0.15347	0.059336	-0.054817	-0.019519	-0.054742	-0.1584
Cholest-4-en-3-one	-0.03718	0.015065	0.055465	0.064903	0.086868	0.051003	0.25767	0.11418	0.051449	-0.10159	0.14926	0.067614	0.076378	-0.0021527	0.034914	-0.028895	0.080249	-0.023225	-0.0098104	-0.18649	-0.09476	0.029896	0.13467	-0.15457	-0.095513	0.11842	-0.035745	0.16993	-0.21465	0.078453	0.084623	0.075765
2-Tritriacontanone	0.0059908	0.011899	0.050917	-0.10517	-0.017906	-0.053201	-0.019741	-0.13947	-0.044914	0.071199	0.18721	0.082567	0.096951	0.14753	-0.073587	-0.030284	-0.11579	-0.015482	0.079009	-0.16168	-0.065329	-0.015276	-0.1708	0.045951	-0.15007	0.091076	0.11528	0.2096	0.03119	-0.044515	-0.19899	0.099561
Sitosterol	-0.035597	-0.018483	0.036261	0.023967	0.012081	0.044245	-0.099144	-0.0018939	-0.10956	0.037384	-0.046889	0.040731	-0.16239	0.17688	-0.0073358	0.15328	0.12725	-0.098969	-0.24289	-0.11228	-0.046657	0.082584	0.21412	0.022961	-0.035039	0.070966	0.035917	0.14455	-0.021408	0.06946	0.06696	-0.25413
Cholesta-4,6-diene-3-one	-0.17808	-0.044691	0.12729	0.12668	0.18541	0.16194	-0.10104	0.2292	-0.042925	0.026493	0.092383	0.06096	0.042017	0.10827	0.057582	-0.007027	-0.10713	0.011057	0.012697	-0.011435	0.097472	0.081725	0.055295	-0.14479	-0.089588	0.12195	-0.0072882	0.1551	0.020408	0.0032123	-0.21721	0.23181
Stigmast-4-en-3-one	0.015286	-0.013998	0.036631	-0.060794	0.055315	-0.038668	0.078547	0.031051	-0.03721	0.11741	-0.12563	0.17657	-0.17471	-0.091104	-0.031197	-0.090022	0.0062368	0.19919	0.077763	0.027251	0.043247	0.0099311	0.045246	0.11247	-0.094426	-0.12744	-0.039928	-0.011379	0.13347	0.21249	-0.0031938	0.094814
Docosanol, formate	-0.014054	-0.025726	-0.020031	-0.10412	-0.087026	0.13502	0.062695	-0.023019	-0.0039504	-0.038565	-0.04897	-0.018634	0.051483	0.020872	-0.034931	-0.089428	0.053153	-0.0017912	-0.0016438	0.15453	-0.044264	0.099541	0.05247	0.16614	0.033566	0.088568	0.09449	0.06321	-0.078558	0.075163	-0.007625	0.036938

## Sheet: PreReproductive_vs_Reproductive
PC	Eigenvalue	% variance	Eig 2.5%	Eig 97.5%
1	282.894	27.966	19.729	42.411
2	177.046	17.502	3.027E-28	32.019
3	114.515	11.32	5.9052	23.64
4	70.893	7.0082	2.4983	13.035
5	49.2838	4.872	1.2562	12.004
6	41.6002	4.1124	0.26361	8.9339
7	37.8185	3.7386	7.2248E-32	8.1781
8	33.0966	3.2718	5.1302E-34	6.4448
9	32.8108	3.2435	0	6.2732
10	29.476	2.9139	0	5.5005
11	21.2251	2.0982	0	3.908
12	19.3347	1.9113	0	3.2586
13	17.7436	1.754	0	2.9859
14	17.0299	1.6835	0	2.5975
15	11.7212	1.1587	0	2.0197
16	10.6889	1.0567	0	1.9228
17	9.40277	0.92951	0	1.5042
18	7.78639	0.76973	0	1.2606
19	7.31345	0.72297	0	1.077
20	5.62134	0.5557	0	0.79645
21	4.78129	0.47266	0	0.6344
22	3.4495	0.341	0	0.45537
23	2.68962	0.26588	0	0.38155
24	1.59671	0.15784	0	0.23543
25	1.45978	0.14431	0	2.6162E-28
26	0.300818	0.029737	0	6.6797E-31
Legend	Green	Prereproductive
	Purple	Reproductive

## Sheet: PreReprod_vs_Reprod_Loadings
	PC 1	PC 2	PC 3	PC 4	PC 5	PC 6	PC 7	PC 8	PC 9	PC 10	PC 11	PC 12	PC 13	PC 14	PC 15	PC 16	PC 17	PC 18	PC 19	PC 20	PC 21	PC 22	PC 23	PC 24	PC 25	PC 26
n-Decane	0.039979	-0.0015564	-0.03583	-0.11259	0.033272	-0.040485	0.039498	0.11179	0.15063	0.031455	0.17068	-0.22167	-0.31052	0.1556	-0.057625	-0.11243	-0.014486	0.27137	-0.039999	0.15442	-0.059494	0.092901	-0.25951	0.035593	0.041315	0.12208
n-Dodecane	0.30311	0.18561	-0.07278	0.27895	-0.056166	-0.17216	-0.074522	0.27169	-0.17645	-0.1312	0.19113	-0.15629	0.015043	-0.152	0.037003	-0.038618	-0.022682	0.20833	-0.21525	-0.0055122	0.092555	0.14339	-0.11631	-0.22484	-0.16773	0.14135
n-Tridecane	0.18595	-0.093569	-0.17072	-0.047813	-0.018561	0.018482	0.15773	0.26823	0.18891	-0.042299	0.21043	0.25333	-0.09323	0.35057	0.19423	0.24169	0.20824	-0.09616	-0.074676	-0.12605	-0.027751	-0.046752	-0.070942	0.12247	-0.036959	0.042987
Decanal	0.15612	-0.05286	0.013881	0.073876	0.074259	-0.12407	0.1354	-0.10055	0.459	0.13296	0.21685	-0.048258	-0.11876	0.13729	0.069209	-0.11429	0.10957	0.0072861	0.05626	-0.19073	-0.20975	0.24613	0.21037	-0.067846	0.076649	-0.043156
n-Tetradecane	0.1629	0.010036	-0.011885	0.057245	-0.29707	-0.13819	0.079603	0.055283	0.13175	-0.43076	-0.13617	-0.27346	0.1745	0.1715	-0.11722	0.18776	0.16516	0.16764	0.19242	0.37152	0.011414	-0.16856	0.14613	0.037848	-0.010948	-0.091531
n-Pentadecane	0.29052	-0.055549	-0.24632	0.021374	0.10717	-0.053381	0.12315	-0.11732	-0.0015518	0.36948	-0.069091	0.088533	0.0060732	0.10865	-0.089526	-0.037152	-0.099624	0.095008	0.21769	0.065689	0.3002	0.00019146	-0.3087	0.16098	0.13676	0.0031528
Tridecanal	0.05183	-0.045453	-0.00040619	0.048164	0.022413	0.15622	-0.034699	0.010993	0.18406	-0.061576	0.052519	0.15135	0.090075	-0.13245	0.037593	-0.064996	0.028618	0.1228	-0.02087	-0.025312	-0.021629	-0.080949	0.056697	-0.03867	0.17265	-0.02331
Cyclododecane	0.081361	-0.048409	-0.059108	0.0054137	0.0081729	0.17807	0.0004548	0.072023	0.17931	-0.051199	0.043273	0.20589	0.19431	-0.12277	0.019041	0.30894	0.18158	-0.015559	-0.34426	0.082553	0.45065	0.057025	-0.09265	0.031415	-0.23359	-0.015294
n-Hexadecane	0.3207	0.10002	-0.085776	-0.078026	-0.13632	-0.14208	-0.20302	0.19276	-0.10431	0.18252	0.22632	-0.12854	0.16467	-0.34003	0.040061	0.19634	0.10841	-0.045117	0.40623	-0.17322	-0.12005	-0.1319	0.036598	0.040205	0.11785	0.039628
5,9-Undecadien-2-one, 6,10-dimethyl-	0.058041	-0.0030051	0.099626	0.082492	-0.11472	0.3009	0.081939	0.17955	0.17364	0.085887	-0.044014	0.10491	0.0082236	-0.1997	0.10706	-0.1203	0.085445	-0.044555	0.072748	0.13117	-0.027355	0.0023939	0.028939	-0.11552	0.17001	0.081132
2-Nonen-1-ol	0.052743	-0.046253	-0.00041334	0.049012	0.022808	0.15897	-0.03531	0.011187	0.18731	-0.06266	0.053444	0.15402	0.09166	-0.13478	0.038255	-0.06614	0.029122	0.12496	-0.021238	-0.025758	-0.02201	-0.082374	0.057695	-0.039351	0.17569	-0.023721
n-Heptadecane	0.22597	0.19503	-0.11909	-0.14333	0.30206	0.084959	0.047576	-0.45504	0.14328	-0.14479	-0.071142	-0.29931	0.14022	-0.10623	0.18462	0.17536	0.0043963	-0.074884	0.028705	0.086914	0.029424	0.13463	0.049312	-0.098973	0.20988	0.19384
Phenol, ditert-butyl-	0.063249	-0.021649	-0.042841	0.047509	0.029512	0.15558	-0.10007	-0.0078696	0.16059	-0.00065983	-0.085955	0.15014	0.20284	-0.12472	-0.095153	-0.052956	-0.14446	0.17748	0.065267	0.32372	-0.4721	0.24293	-0.063224	0.39145	-0.30484	-0.10313
Tetradecanol	-0.019628	-0.029992	-0.025042	0.18267	0.12726	0.048302	-0.087142	-0.1113	-0.21628	0.1206	0.14193	0.012822	-0.34715	-0.087956	0.22251	0.15932	0.07608	0.12682	-0.078847	0.50985	0.097439	-0.12619	0.079241	0.15879	0.25384	-0.21456
n-Octadecane	0.34991	0.18653	-0.14274	-0.056724	0.11331	0.16379	0.28594	-0.11661	-0.077583	-0.0076487	-0.15737	0.038117	-0.17169	0.0068142	0.091632	0.036719	-0.079157	-0.14289	-0.10927	0.010793	-0.32156	-0.35161	-0.09182	-0.21125	-0.39004	-0.071777
n-Nonadecane	0.31586	0.16449	0.046875	-0.13922	-0.2216	-0.086771	-0.25722	0.0062388	0.016077	-0.0048637	-0.30171	0.13751	0.077326	0.2167	-0.070767	-0.23829	-0.0018557	-0.1055	-0.11217	0.014082	0.12742	0.15403	-0.011976	0.26901	0.10179	0.22003
Pentadecanol	-0.010237	0.090089	0.0061532	0.0466	0.32109	0.05625	0.10834	-0.0055818	-0.21774	-0.087931	0.072636	0.11564	-0.18758	-0.2234	-0.18966	-0.041972	0.41588	0.15862	0.20437	-0.12496	0.035738	0.1142	0.19083	0.3164	-0.25589	0.28163
2-Pentadecanone, 6,10, 14-trimethyl- (Hexahydrofarnesyl acetone; Phytone)	0.054447	-0.047748	-0.0004267	0.050596	0.023545	0.16411	-0.036451	0.011548	0.19336	-0.064685	0.055171	0.15899	0.094623	-0.13914	0.039491	-0.068278	0.030064	0.129	-0.021924	-0.02659	-0.022722	-0.085036	0.05956	-0.040623	0.18137	-0.024487
Eicosane	0.36526	0.14744	0.021319	-0.10362	0.12304	-0.029336	-0.050338	0.10502	-0.15103	0.026084	-0.21148	0.23425	-0.18367	0.0096482	-0.14671	0.014231	-0.073368	-0.019768	-0.0033113	-0.030508	0.076881	0.20372	0.28057	-0.069068	0.13673	-0.45768
Methyl palmitate (Hexadecanoic acid, methyl ester-)	-0.012737	0.019014	0.039627	0.037597	0.19455	-0.012577	0.16367	0.10351	-0.039925	-0.14875	-0.10247	0.0081055	0.054936	0.023972	-0.054029	0.0012731	-0.085368	0.16188	-0.041484	-0.013159	0.041895	0.22664	0.096033	-0.15459	0.083383	0.058638
Benzoic acid, butyl ester-	5.3978E-31	5.0306E-31	2.0519E-31	9.9162E-27	2.8637E-22	3.0196E-20	3.3916E-19	-1.1021E-17	9.138E-18	-7.7376E-18	1.4851E-17	4.0939E-17	-4.8811E-17	-5.1599E-17	1.5713E-16	-1.0522E-16	-2.2045E-16	-5.6372E-17	-4.6458E-17	9.7018E-17	1.495E-17	-2.927E-16	-1.0724E-16	-2.0708E-16	-5.6663E-17	3.1022E-17
n-Heneicosane	0.081356	0.086592	0.034299	-0.025618	0.13245	-0.012499	-0.12621	0.06448	-0.21238	0.11858	0.11407	-0.10541	0.32007	0.0097825	0.40354	-0.27677	0.010756	0.085071	-0.3677	0.0065609	-0.16741	0.01328	-0.059182	0.10762	0.052676	-0.024644
Hexadecanoic acid (Palmitic acid)	0.014783	0.18022	0.090709	-0.067056	-0.062847	0.039108	-0.093508	-0.18912	-0.090088	-0.32081	0.37742	0.16692	-0.028735	0.0019157	-0.17638	0.039421	0.0051395	-0.20789	0.0014881	-0.055812	-0.1311	-0.013676	-0.34143	0.12472	0.16815	-0.14415
Docosane	0.05633	-0.0095397	0.0038892	0.001449	0.15367	0.11142	0.039192	0.058969	-0.13065	0.1952	0.45616	-0.004658	0.35361	0.33234	-0.29063	-0.16379	-0.029054	-0.1125	0.095682	0.27492	0.067867	-0.031623	0.27224	-0.20738	-0.12572	-0.093742
Octadecanal (Stearaldehyde)	0.014179	0.11115	0.14998	-0.0095375	-0.20456	0.17244	0.095301	0.034343	-0.052396	0.053755	0.096902	0.045069	-0.072798	0.020829	0.14765	0.19142	-0.32319	0.098453	0.11017	-0.021439	0.041645	0.13488	0.073597	0.029923	-0.049701	0.090804
Tricosane	-0.063121	0.14248	-0.15035	0.11894	-0.018386	-0.027591	0.080275	-0.0063345	0.062145	-0.042855	0.025965	0.00043767	0.022763	-0.066787	0.057334	-0.15349	-0.17811	-0.0075058	0.046386	-0.0050808	0.15736	-0.13062	0.025329	0.10704	-0.0049442	0.10646
Octadecanoic acid (Stearic acid)	5.3978E-31	5.0064E-31	1.2206E-30	2.7629E-31	1.6572E-29	5.4513E-27	1.2182E-25	-1.0706E-23	9.4852E-24	-1.8548E-23	6.5263E-22	4.966E-21	-1.8214E-20	-3.7642E-20	-1.2961E-18	2.4554E-18	-4.1483E-17	-9.9986E-18	-7.5532E-17	-1.2631E-17	-3.1644E-17	-1.5225E-17	-4.357E-18	-4.7747E-17	3.3178E-17	-3.2558E-19
9-Octadecenoic acid	5.3978E-31	5.0064E-31	1.2206E-30	2.7625E-31	8.2839E-31	2.9178E-30	3.9903E-30	1.5694E-30	3.6061E-30	2.8928E-31	5.0768E-30	8.2311E-30	-4.8239E-31	-2.5033E-30	5.1798E-30	2.5762E-30	1.4051E-30	2.3868E-29	1.6549E-30	2.1974E-29	5.3526E-30	1.0415E-29	-6.4265E-30	3.3393E-29	3.4863E-29	3.5082E-28
9,12-Ocatdecadienoic acid	5.3978E-31	5.0064E-31	1.2206E-30	2.7625E-31	8.2839E-31	2.9178E-30	3.9903E-30	1.5694E-30	3.6061E-30	2.8928E-31	5.0768E-30	8.2311E-30	-4.8239E-31	-2.5033E-30	5.1798E-30	2.5762E-30	1.4051E-30	2.3868E-29	1.6549E-30	2.1974E-29	5.3526E-30	1.0415E-29	-6.4265E-30	3.3393E-29	3.4863E-29	3.5082E-28
Tetracosane	-0.040644	0.1229	-0.17409	0.12697	-0.00056974	-0.010861	0.095044	0.011507	0.11336	-0.04972	0.067816	-0.025894	0.0051268	-0.040196	0.0558	-0.15605	-0.17384	-0.082246	0.079349	-0.040757	0.13784	-0.043442	0.077849	0.10016	-0.084562	0.002843
Docosanal	0.0096127	0.07382	0.062266	-0.039646	-0.083964	0.047494	-0.008517	-0.11603	-0.040817	-0.078621	0.18542	0.089628	0.0010177	0.079242	0.087889	0.24235	-0.37772	0.25153	0.027378	-0.16227	0.046958	0.060656	0.10028	0.098525	-0.045237	-0.0019672
Pentacosane	-0.20779	0.24257	-0.12516	0.2027	-0.068843	-0.18167	0.085354	-0.05658	-0.12976	0.062835	-0.1237	0.23204	0.24761	0.055169	0.20243	0.19996	0.1679	-0.1927	0.016389	-0.0096611	-0.11585	0.12294	0.16604	0.0095074	0.049378	-0.045717
4,8,12-Trimethyltridecan-4-olide (5-(4,8-Dimethylnonyl)-5-methyldihydro-2(3H)-furanone)	0.010592	0.0024451	-0.015376	0.024337	0.12433	-0.10031	0.24854	0.21974	-0.16414	-0.15508	-0.10331	0.25387	0.072867	0.13677	0.01987	-0.09184	-0.12009	0.19956	0.041093	-0.012586	-0.1452	-0.40053	0.046321	0.085086	0.30028	0.22185
Hexacosane	-0.069043	0.13969	-0.16	0.14493	-0.016661	-0.019394	0.095959	0.012574	0.089537	-0.034931	0.053445	-0.044824	-0.0092402	-0.032159	0.086792	-0.13415	-0.15583	-0.094519	0.052272	0.031327	0.15007	-0.044576	0.0676	0.16168	-0.069404	0.0043152
Heptacosane	-0.17437	0.24592	-0.15434	0.095543	-0.039191	-0.20726	0.12202	0.045959	0.021251	0.099317	0.026978	0.0092397	-0.038437	0.19058	0.14842	0.11581	0.16043	0.041127	-0.015297	0.11183	-0.15784	0.24386	-0.064325	0.060043	0.095831	-0.017419
Octacosane	-0.070181	0.1466	-0.14541	0.11491	-0.012037	0.0052356	0.096337	0.012035	0.11732	-0.028739	0.03533	-0.058977	0.016189	-0.089725	0.038748	-0.13557	-0.17616	-0.10884	0.081069	-0.059787	0.1346	-0.026524	0.099206	0.15472	-0.066355	-0.20481
2-Pentacosanone	0.038927	0.2684	0.30806	0.069585	-0.015951	-0.034099	0.31964	-0.06981	-0.0013884	-0.11843	0.16687	0.12797	0.023863	-0.11629	-0.21707	-0.076632	-0.00097167	-0.23993	-0.061752	0.16276	0.015372	0.09852	-0.21205	-0.0062781	0.18128	0.10205
Nonacosane	-0.19246	0.32646	-0.11058	-0.12459	-0.047097	-0.12276	0.1602	0.12621	0.16027	0.19099	-0.081202	8.6432E-05	0.094468	-0.21579	-0.22687	0.031653	0.063586	0.30808	-0.053395	-0.085023	-0.0056538	-0.045683	-0.24323	-0.13799	0.034506	-0.34506
Triacontane	-0.16845	0.21801	-0.34396	-0.38948	-0.12031	-0.044128	-0.24963	-0.1183	0.037961	-0.029599	0.096196	0.35339	-0.10854	-0.015389	0.043803	-0.13032	0.022925	0.11925	0.096958	0.25026	0.020612	0.00139	0.095285	-0.34548	-0.086319	0.26413
Squalene	0.014477	0.26264	0.19453	0.5776	0.16494	0.054928	-0.43012	-0.086605	0.16462	0.057024	-0.11668	0.11404	-0.075721	0.24273	-0.045321	0.058746	0.020485	0.077272	0.16816	-0.063089	-0.0076238	-0.14429	-0.14804	-0.20484	-0.08354	0.067343
2-Heptacosanone	-0.083546	-0.080338	0.18433	-0.18759	0.36189	-0.046357	0.024024	0.13175	-0.0029299	-0.035012	-0.084435	0.074453	0.26547	0.072717	0.26195	0.088234	-0.044746	-0.00036823	0.40003	0.078829	0.11517	0.067335	-0.34885	-0.06274	-0.1014	-0.041677
Hentriacontane	-0.15941	0.36578	-0.041808	-0.1788	0.21055	0.34729	-0.14288	0.26931	0.099634	0.15834	-0.05137	-0.2707	0.021991	0.15457	-0.23375	0.25563	-0.032018	-0.064306	-0.1656	-0.049002	-0.048048	-0.14289	0.11553	0.19791	0.14439	0.13884
Cholesterol myristate (Tetradecanoic acid, cholesteryl ester)	0.0043053	0.20406	0.11244	-0.069781	-0.24614	0.37737	0.14564	-0.23646	-0.17316	-0.0027163	-0.012007	-0.099277	0.076909	0.23643	0.16736	-0.24595	0.35304	0.31263	0.12545	-0.1943	0.14724	-0.029506	-0.03253	0.039238	-0.044913	-0.18374
Cholesterol benzoate (Benzoic acid, cholesteryl ester)	0.052711	0.059229	0.35037	-0.059132	-0.19149	-0.057595	0.14424	-0.14986	-0.0065992	0.28206	0.053769	0.10175	0.032481	-0.018429	0.011032	0.24781	-0.16355	0.19936	-0.04745	0.025171	-0.027122	-0.02158	0.11902	-0.0014734	-0.071047	0.18191
Cholesta-4,6-dien-3-ol	0.0052517	0.042868	0.099161	0.033186	-0.13632	0.14068	0.11622	0.16689	-0.013545	0.14724	-0.096602	-0.04868	-0.082704	-0.064351	0.068199	-0.053689	0.055828	-0.16803	0.09316	0.15555	-0.0052977	0.084023	-0.028504	-0.075498	-0.005635	0.10393
Cholesta-3,5-diene	-0.00079773	0.24314	0.4206	-0.27055	0.15999	-0.26054	-0.10121	0.16922	0.23581	-0.1007	0.05824	0.00078443	-0.16085	-0.034771	0.26441	-0.133	0.032127	-0.046998	0.033024	0.088418	0.13885	-0.16216	0.14398	0.10134	-0.16978	-0.1598
Phytane	-0.011389	0.017002	0.035434	0.03362	0.17397	-0.011246	0.14635	0.092555	-0.035701	-0.13301	-0.091626	0.007248	0.049124	0.021436	-0.048313	0.0011384	-0.076337	0.14475	-0.037095	-0.011767	0.037462	0.20266	0.085873	-0.13824	0.074561	0.052434
a-Tocopherol (Vitamin E)	5.3978E-31	5.0064E-31	1.2206E-30	2.7625E-31	8.2839E-31	2.9178E-30	3.9903E-30	1.5694E-30	3.6061E-30	2.8928E-31	5.0768E-30	8.2311E-30	-4.8239E-31	-2.5033E-30	5.1798E-30	2.5762E-30	1.4051E-30	2.3868E-29	1.6549E-30	2.1974E-29	5.3526E-30	1.0415E-29	-6.4265E-30	3.3393E-29	3.4863E-29	3.5082E-28
Tocopherol (isomer)	5.3978E-31	5.0064E-31	1.2206E-30	2.7625E-31	8.2839E-31	2.9178E-30	3.9903E-30	1.5694E-30	3.6061E-30	2.8928E-31	5.0768E-30	8.2311E-30	-4.8239E-31	-2.5033E-30	5.1798E-30	2.5762E-30	1.4051E-30	2.3868E-29	1.6549E-30	2.1974E-29	5.3526E-30	1.0415E-29	-6.4265E-30	3.3393E-29	3.4863E-29	3.5082E-28
Cholestan-3-one	5.3978E-31	5.0064E-31	1.2206E-30	2.7625E-31	8.2839E-31	2.9178E-30	3.9903E-30	1.5694E-30	3.6061E-30	2.8928E-31	5.0768E-30	8.2311E-30	-4.8239E-31	-2.5033E-30	5.1798E-30	2.5762E-30	1.4051E-30	2.3868E-29	1.6549E-30	2.1974E-29	5.3526E-30	1.0415E-29	-6.4265E-30	3.3393E-29	3.4863E-29	3.5082E-28
Desmosterol (Cholesta-5,24-dien-3-ol)	0.036336	-0.051142	0.16856	-0.034994	0.031344	-0.24529	0.048102	-0.19078	0.062938	0.21331	-0.04058	0.04874	0.11123	-0.04253	-0.13951	0.029329	0.16175	0.086723	-0.1637	0.043153	-0.046638	-0.17533	0.044958	-0.008651	-0.02647	0.08288
Cholest-4-en-3-one	5.3978E-31	5.0064E-31	1.2206E-30	2.7625E-31	8.2839E-31	2.9178E-30	3.9903E-30	1.5694E-30	3.6061E-30	2.8928E-31	5.0768E-30	8.2311E-30	-4.8239E-31	-2.5033E-30	5.1798E-30	2.5762E-30	1.4051E-30	2.3868E-29	1.6549E-30	2.1974E-29	5.3526E-30	1.0415E-29	-6.4265E-30	3.3393E-29	3.4863E-29	3.5082E-28
2-Tritriacontanone	0.0056672	0.04626	0.10701	0.035811	-0.1471	0.15181	0.12541	0.18009	-0.014617	0.15889	-0.10425	-0.052532	-0.089248	-0.069442	0.073595	-0.057936	0.060245	-0.18132	0.10053	0.16786	-0.0057169	0.090671	-0.030759	-0.081472	-0.0060808	0.11216
Sitosterol	5.3978E-31	5.0064E-31	1.2206E-30	2.7625E-31	8.2839E-31	2.9178E-30	3.9903E-30	1.5694E-30	3.6061E-30	2.8928E-31	5.0768E-30	8.2311E-30	-4.8239E-31	-2.5033E-30	5.1798E-30	2.5762E-30	1.4051E-30	2.3868E-29	1.6549E-30	2.1974E-29	5.3526E-30	1.0415E-29	-6.4265E-30	3.3393E-29	3.4863E-29	3.5082E-28
Cholesta-4,6-diene-3-one	5.3978E-31	5.0064E-31	1.2206E-30	2.7625E-31	8.2839E-31	2.9178E-30	3.9903E-30	1.5694E-30	3.6061E-30	2.8928E-31	5.0768E-30	8.2311E-30	-4.8239E-31	-2.5033E-30	5.1798E-30	2.5762E-30	1.4051E-30	2.3868E-29	1.6549E-30	2.1974E-29	5.3526E-30	1.0415E-29	-6.4265E-30	3.3393E-29	3.4863E-29	3.5082E-28
Stigmast-4-en-3-one	0.029433	0.0192	0.061438	0.059181	0.012228	-0.21357	0.11383	-0.16843	0.13734	0.1726	0.0011128	0.0084832	0.089137	-0.06576	-0.064756	-0.058269	0.025336	0.00471	-0.11986	0.045797	0.11004	-0.19978	0.069204	0.12842	-0.082149	0.096778
Docosanol, formate	5.3978E-31	5.0064E-31	1.2206E-30	2.7625E-31	8.2839E-31	2.9178E-30	3.9903E-30	1.5694E-30	3.6061E-30	2.8928E-31	5.0768E-30	8.2311E-30	-4.8239E-31	-2.5033E-30	5.1798E-30	2.5762E-30	1.4051E-30	2.3868E-29	1.6549E-30	2.1974E-29	5.3526E-30	1.0415E-29	-6.4265E-30	3.3393E-29	3.4863E-29	3.5082E-28
